# Supplementary material for: Metabolic pathways inferred from a bacterial marker gene illuminate ecological changes across South Pacific frontal boundaries
Source: Nat Commun. 2021 Apr 13;12:2213. doi: 10.1038/s41467-021-22409-4 (PMC8044245; doi:10.1038/s41467-021-22409-4)
Supplement: Supplementary file 4 — Supplementary Data 1 [file 41467_2021_22409_MOESM4_ESM.csv]

MetaCyc	Super.classes	Ontology - parents of class	Ontology - parents of class II
1CMET2-PWY	Vitamin-Biosynthesis	N10-formyl-tetrahydrofolate biosynthesis	Folate-Transformations
3-HYDROXYPHENYLACETATE-DEGRADATION-PWY	Aromatic-compound-degradation	4-hydroxyphenylacetate degradation	AROMATIC-COMPOUNDS-DEGRADATION
AEROBACTINSYN-PWY	Siderophores-Biosynthesis	aerobactin biosynthesis	Siderophores-Biosynthesis
ALL-CHORISMATE-PWY	Generalized-Reactions	superpathway of chorismate metabolism	Super-Pathways
ANAEROFRUCAT-PWY	Fermentation	homolactic fermentation	Fermentation-to-Lactate
ANAGLYCOLYSIS-PWY	Energy-Metabolism	glycolysis III (from glucose)	GLYCOLYSIS-VARIANTS
ARG+POLYAMINE-SYN	Polyamine-Biosynthesis	superpathway of arginine and polyamine biosynthesis	Polyamine-Biosynthesis
ARGDEG-PWY	Amino-Acid-Degradation	superpathway of L-arginine, putrescine, and 4-aminobutanoate degradation	ARGININE-DEG
ARGORNPROST-PWY	Amino-Acid-Degradation	arginine, ornithine and proline interconversion	ARGININE-DEG
ARGSYN-PWY	Amino-Acid-Biosynthesis	L-arginine biosynthesis I (via L-ornithine)	ARGININE-SYN
ARGSYNBSUB-PWY	Amino-Acid-Biosynthesis	L-arginine biosynthesis II (acetyl cycle)	ARGININE-SYN
ARO-PWY	Aromatic-Compounds-Biosynthesis	chorismate biosynthesis I	Chorismate-Biosynthesis
ASPASN-PWY	Amino-Acid-Biosynthesis	superpathway of L-aspartate and L-asparagine biosynthesis	Amino-Acid-Biosynthesis
AST-PWY	Amino-Acid-Degradation	L-arginine degradation II (AST pathway)	ARGININE-DEG
BIOTIN-BIOSYNTHESIS-PWY	Vitamin-Biosynthesis	biotin biosynthesis I	BIOTIN-SYN
BRANCHED-CHAIN-AA-SYN-PWY	Amino-Acid-Biosynthesis	superpathway of branched amino acid biosynthesis	Amino-Acid-Biosynthesis
CALVIN-PWY	CO2-Fixation	Calvin-Benson-Bassham cycle	Autotrophic-CO2-Fixation
CATECHOL-ORTHO-CLEAVAGE-PWY	Aromatic-compound-degradation	catechol degradation to &beta;-ketoadipate	Catechol-Degradation
CENTBENZCOA-PWY	Aromatic-compound-degradation	benzoyl-CoA degradation II (anaerobic)	Benzoyl-CoA-Degradation
CENTFERM-PWY	Fermentation	pyruvate fermentation to butanoate	Acetyl-CoA-Butyrate
CHLOROPHYLL-SYN	Chlorophyll-Biosynthesis	chlorophyllide a biosynthesis I (aerobic, light-dependent)	Chlorophyllide-a-Biosynthesis
COA-PWY	Cofactor-Biosynthesis	coenzyme A biosynthesis I	CoA-Biosynthesis
COBALSYN-PWY	Vitamin-Biosynthesis	adenosylcobalamin salvage from cobinamide I	B12-Salvage-From-Cobinamide
CODH-PWY	CO2-Fixation	reductive acetyl coenzyme A pathway	Autotrophic-CO2-Fixation
COLANSYN-PWY	Carbohydrates-Biosynthesis	colanic acid building blocks biosynthesis	Carbohydrates-Biosynthesis
COMPLETE-ARO-PWY	Amino-Acid-Biosynthesis	superpathway of aromatic amino acid biosynthesis	Amino-Acid-Biosynthesis
CRNFORCAT-PWY	Alcohol-Degradation	creatinine degradation I	Creatinine-Degradation
DAPLYSINESYN-PWY	Amino-Acid-Biosynthesis	L-lysine biosynthesis I	LYSINE-SYN
DENITRIFICATION-PWY	Denitrification	nitrate reduction I (denitrification)	ANAEROBIC-RESPIRATION
DENOVOPURINE2-PWY	Nucleotide-Biosynthesis	superpathway of purine nucleotides de novo biosynthesis II	Purine-Nucleotide-De-Novo-Biosynthesis
DHGLUCONATE-PYR-CAT-PWY	Carbohydrates-Degradation	glucose degradation (oxidative)	SUGAR-ACIDS-DEG
DTDPRHAMSYN-PWY	Carbohydrates-Biosynthesis	dTDP-L-rhamnose biosynthesis I	dTDP-Sugar-Biosynthesis
ECASYN-PWY	Cell-Structure/ Cell-Wall-Biosynthesis	enterobacterial common antigen biosynthesis	Lipopolysaccharide-Biosynthesis
ENTBACSYN-PWY	Siderophores-Biosynthesis	enterobactin biosynthesis	Siderophores-Biosynthesis
FAO-PWY	Fatty-Acid-and-Lipid-Degradation	fatty acid &beta;-oxidation I	Fatty-Acid-Degradation
FASYN-ELONG-PWY	Lipid-Biosynthesis	fatty acid elongation -- saturated	Fatty-acid-biosynthesis
FASYN-INITIAL-PWY	Lipid-Biosynthesis	superpathway of fatty acid biosynthesis initiation (E. coli)	Fatty-acid-biosynthesis
FERMENTATION-PWY	Fermentation	mixed acid fermentation	Fermentation-to-Acids
FOLSYN-PWY	Vitamin-Biosynthesis	superpathway of tetrahydrofolate biosynthesis and salvage	Folate-Biosynthesis
FUCCAT-PWY	Carbohydrates-Degradation	fucose degradation	Sugars-And-Polysaccharides-Degradation
FUC-RHAMCAT-PWY	Generalized-Reactions	superpathway of fucose and rhamnose degradation	Super-Pathways
GALACTARDEG-PWY	Carbohydrates-Degradation	D-galactarate degradation I	D-Galactarate-Degradation
GALACT-GLUCUROCAT-PWY	Generalized-Reactions	superpathway of hexuronide and hexuronate degradation	Super-Pathways
GALACTUROCAT-PWY	Carbohydrates-Degradation	D-galacturonate degradation I	D-Galacturonate-Degradation
GALLATE-DEGRADATION-I-PWY	Aromatic-compound-degradation	gallate degradation II	GALLATE-DEG
GALLATE-DEGRADATION-II-PWY	Aromatic-compound-degradation	gallate degradation I	GALLATE-DEG
GLCMANNANAUT-PWY	Alcohol-Degradation	superpathway of N-acetylglucosamine, N-acetylmannosamine and N-acetylneuraminate degradation	AMINE-DEG
GLUCARDEG-PWY	Carbohydrates-Degradation	D-glucarate degradation I	D-Glucarate-Degradation
GLUCARGALACTSUPER-PWY	Generalized-Reactions	superpathway of D-glucarate and D-galactarate degradation	Super-Pathways
GLUCONEO-PWY	Carbohydrates-Biosynthesis	gluconeogenesis I	Gluconeogenesis
GLUCOSE1PMETAB-PWY	Carbohydrates-Degradation	glucose and glucose-1-phosphate degradation	Sugars-And-Polysaccharides-Degradation
GLUCUROCAT-PWY	Sugars-And-Acids-Degradation	superpathway of &beta;-D-glucuronide and D-glucuronate degradation	D-Glucuronate-Degradation
GLUTORN-PWY	Amino-Acid-Biosynthesis	L-ornithine biosynthesis	L-Ornithine-Biosynthesis
GLYCOCAT-PWY	Glycan-Pathways	glycogen degradation I (bacterial)	Glycan-Degradation
GLYCOGENSYNTH-PWY	Carbohydrates-Biosynthesis	glycogen biosynthesis I (from ADP-D-Glucose)	GLYCOGEN-BIOSYN
GLYCOL-GLYOXDEG-PWY	Alcohol-Degradation	superpathway of glycol metabolism and degradation	Alcohol-Degradation
GLYCOLYSIS	Energy-Metabolism	glycolysis I (from glucose 6-phosphate)	GLYCOLYSIS-VARIANTS
GLYCOLYSIS-E-D	Energy-Metabolism	superpathway of glycolysis and Entner-Doudoroff	Energy-Metabolism
GLYCOLYSIS-TCA-GLYOX-BYPASS	Energy-Metabolism	superpathway of glycolysis, pyruvate dehydrogenase, TCA, and glyoxylate bypass	Energy-Metabolism
GLYOXYLATE-BYPASS	Energy-Metabolism	glyoxylate cycle	Energy-Metabolism
GOLPDLCAT-PWY	Alcohol-Degradation	superpathway of glycerol degradation to 1,3-propanediol	GLYCEROL-DEG
HCAMHPDEG-PWY	Aromatic-compound-degradation	3-phenylpropanoate and 3-(3-hydroxyphenyl)propanoate degradation to 2-oxopent-4-enoate	Phenolic-Compounds-Degradation
HEME-BIOSYNTHESIS-II	Cofactor-Biosynthesis	heme biosynthesis I (aerobic)	Heme-b-Biosynthesis
HEMESYN2-PWY	Cofactor-Biosynthesis	heme biosynthesis II (anaerobic)	Heme-b-Biosynthesis
HEXITOLDEGSUPER-PWY	Secondary-Metabolite-Biosynthesis	superpathway of hexitol degradation (bacteria)	SUGAR-ALCOHOLS-DEG
HISDEG-PWY	Amino-Acid-Degradation	L-histidine degradation I	HISTIDINE-DEG
HISTSYN-PWY	Amino-Acid-Biosynthesis	L-histidine biosynthesis	HISTIDINE-SYN
HOMOSER-METSYN-PWY	Amino-Acid-Biosynthesis	L-methionine biosynthesis I	Methionine-De-novo-Biosynthesis
HSERMETANA-PWY	Amino-Acid-Biosynthesis	L-methionine biosynthesis III	Methionine-De-novo-Biosynthesis
ILEUSYN-PWY	Amino-Acid-Biosynthesis	L-isoleucine biosynthesis I (from threonine)	ISOLEUCINE-SYN
KDO-NAGLIPASYN-PWY	Cell-Structure/ Cell-Wall-Biosynthesis	superpathway of (Kdo)2-lipid A biosynthesis	Lipid-Biosynthesis
KETOGLUCONMET-PWY	Carbohydrates-Degradation	ketogluconate metabolism	SUGAR-ACIDS-DEG
LACTOSECAT-PWY	Sugars-And-Polysaccharides-Degradation	lactose and galactose degradation I	GALACTOSE-DEGRADATION
LEU-DEG2-PWY	Amino-Acid-Degradation	L-leucine degradation I	LEUCINE-DEG
LIPASYN-PWY	Degradation	phospholipases	Fatty-Acid-and-Lipid-Degradation
METH-ACETATE-PWY	Methanogenesis	methanogenesis from acetate	METHANOGENESIS
METHGLYUT-PWY	Degradation	superpathway of methylglyoxal degradation	Aldehyde-Degradation
METHYLGALLATE-DEGRADATION-PWY	Aromatic-compound-degradation	methylgallate degradation	AROMATIC-COMPOUNDS-DEGRADATION
MET-SAM-PWY	Generalized-Reactions	superpathway of S-adenosyl-L-methionine biosynthesis	Super-Pathways
NAD-BIOSYNTHESIS-II	Cofactor-Biosynthesis	NAD salvage pathway II	NAD-SYN
NADSYN-PWY	Cofactor-Biosynthesis	NAD biosynthesis II (from tryptophan)	NAD-SYN
NAGLIPASYN-PWY	Cell-Structure/ Cell-Wall-Biosynthesis	lipid IVA biosynthesis	Lipid-Biosynthesis
NONMEVIPP-PWY	Isopentenyl-Diphosphate-Biosynthesis	methylerythritol phosphate pathway I	MEP-Pathways
NONOXIPENT-PWY	Energy-Metabolism	pentose phosphate pathway (non-oxidative branch)	Pentose-Phosphate-Cycle
OANTIGEN-PWY	Carbohydrates-Biosynthesis	O-antigen building blocks biosynthesis (E. coli)	Metabolic-Clusters
ORNARGDEG-PWY	Amino-Acid-Degradation	superpathway of L-arginine and L-ornithine degradation	ARGININE-DEG
ORNDEG-PWY	Alcohol-Degradation	superpathway of ornithine degradation	AMINE-DEG
P101-PWY	Polyamine-Biosynthesis	ectoine biosynthesis	Polyamine-Biosynthesis
P105-PWY	Energy-Metabolism	TCA cycle IV (2-oxoglutarate decarboxylase)	TCA-VARIANTS
P108-PWY	Fermentation	pyruvate fermentation to propanoate I	Pyruvate-Propanoate-Fermentation
P122-PWY	Fermentation	heterolactic fermentation	Fermentation-to-Lactate
P124-PWY	Fermentation	Bifidobacterium shunt	Acetate-Formation
P125-PWY	Secondary-Metabolite-Biosynthesis	superpathway of (R,R)-butanediol biosynthesis	Butanediol-Biosynthesis
P161-PWY	Fermentation	acetylene degradation	Acetate-Formation
P162-PWY	Fermentation	L-glutamate degradation V (via hydroxyglutarate)	Acetate-Formation
P163-PWY	Fermentation	L-lysine fermentation to acetate and butanoate	Acetate-Formation
P164-PWY	Fermentation	purine nucleobases degradation I (anaerobic)	Fermentation
P184-PWY	Aromatic-compound-degradation	protocatechuate degradation I (meta-cleavage pathway)	Protocatechuate-Degradation
P221-PWY	Degradation	octane oxidation	Other-Degradation
P23-PWY	CO2-Fixation	reductive TCA cycle I	Reductive-TCA-Cycles
P261-PWY	Cofactor-Biosynthesis	coenzyme M biosynthesis I	Coenzyme-M-Biosynthesis
P281-PWY	Aromatic-compound-degradation	3-phenylpropanoate degradation	Phenolic-Compounds-Degradation
P381-PWY	Vitamin-Biosynthesis	adenosylcobalamin biosynthesis II (late cobalt incorporation)	De-Novo-Adenosylcobalamin-Biosynthesis
P42-PWY	CO2-Fixation	incomplete reductive TCA cycle	Reductive-TCA-Cycles
P441-PWY	Sugars-And-Polysaccharides-Degradation	superpathway of N-acetylneuraminate degradation	CARBOXYLATES-DEG
P461-PWY	Fermentation	hexitol fermentation to lactate, formate, ethanol and acetate	Acetate-Formation
P4-PWY	Amino-Acid-Biosynthesis	superpathway of L-lysine, L-threonine and L-methionine biosynthesis I	Amino-Acid-Biosynthesis
P562-PWY	Sugars-And-Polysaccharides-Degradation	myo-inositol degradation I	SUGAR-ALCOHOLS-DEG
P621-PWY	Degradation	nylon-6 oligomer degradation	Other-Degradation
PANTO-PWY	Vitamin-Biosynthesis	phosphopantothenate biosynthesis I	Pantothenate-Biosynthesis
PANTOSYN-PWY	Vitamin-Biosynthesis	pantothenate and coenzyme A biosynthesis I	CoA-Biosynthesis
PENTOSE-P-PWY	Energy-Metabolism	pentose phosphate pathway	Pentose-Phosphate-Cycle
PEPTIDOGLYCANSYN-PWY	Cell-Structure/ Cell-Wall-Biosynthesis	peptidoglycan biosynthesis I (meso-diaminopimelate containing)	Peptidoglycan-Biosynthesis
PHOSLIPSYN-PWY	Lipid-Biosynthesis	superpathway of phospholipid biosynthesis I (bacteria)	Phospholipid-Biosynthesis
POLYAMINSYN3-PWY	Polyamine-Biosynthesis	superpathway of polyamine biosynthesis II	Polyamine-Biosynthesis
POLYAMSYN-PWY	Polyamine-Biosynthesis	superpathway of polyamine biosynthesis I	Polyamine-Biosynthesis
POLYISOPRENSYN-PWY	Cofactor-Biosynthesis	polyisoprenoid biosynthesis (E. coli)	Polyprenyl-Biosynthesis
PPGPPMET-PWY	Secondary-Metabolite-Biosynthesis	ppGpp biosynthesis	Metabolic-Regulators
PROTOCATECHUATE-ORTHO-CLEAVAGE-PWY	Aromatic-compound-degradation	protocatechuate degradation II (ortho-cleavage pathway)	Protocatechuate-Degradation
PRPP-PWY	Generalized-Reactions	superpathway of histidine, purine, and pyrimidine biosynthesis	Super-Pathways
PWY0-1061	Amino-Acid-Biosynthesis	superpathway of L-alanine biosynthesis	ALANINE-SYN
PWY0-1241	Carbohydrates-Biosynthesis	ADP-L-glycero-&beta;-D-manno-heptose biosynthesis	ADP-Sugar-Biosynthesis
PWY0-1261	Sugars-And-Polysaccharides-Degradation	anhydromuropeptides recycling	Anhydromuropeptides-Recycling
PWY0-1277	Aromatic-compound-degradation	3-phenylpropanoate and 3-(3-hydroxyphenyl)propanoate degradation	AROMATIC-COMPOUNDS-DEGRADATION
PWY0-1296	Purine-Degradation	purine ribonucleosides degradation	Purine-Degradation
PWY0-1297	Aromatic-compound-degradation	superpathway of purine deoxyribonucleosides degradation	NUCLEO-DEG
PWY0-1298	Degradation	superpathway of pyrimidine deoxyribonucleosides degradation	Pyrimidine-Degradation
PWY0-1319	Cell-Structure/ Cell-Wall-Biosynthesis	CDP-diacylglycerol biosynthesis II	CDP-diacylglycerol-Biosynthesis
PWY0-1338	Cell-Structure/ Cell-Wall-Biosynthesis	polymyxin resistance	Antibiotic-Resistance
PWY0-1415	Cofactor-Biosynthesis	superpathway of heme biosynthesis from uroporphyrinogen-III	Heme-b-Biosynthesis
PWY0-1479	Nucleotide-Biosynthesis	tRNA processing	Nucleic-Acid-Processing
PWY0-1533	Phosphorus-Compounds	methylphosphonate degradation I	Methylphosphonate-Degradation
PWY0-1586	Cell-Structure/ Cell-Wall-Biosynthesis	peptidoglycan maturation (meso-diaminopimelate containing)	Peptidoglycan-Biosynthesis
PWY0-162	Nucleotide-Biosynthesis	superpathway of pyrimidine ribonucleotides de novo biosynthesis	Pyrimid-Ribonucleot-De-Novo-Biosyn
PWY0-166	Nucleotide-Biosynthesis	superpathway of pyrimidine deoxyribonucleotides de novo biosynthesis (E. coli)	Pyrimid-Deoxyribonucleot-De-Novo-Biosyn
PWY0-321	Aromatic-compound-degradation	phenylacetate degradation I (aerobic)	Phenylacetate-Degradation
PWY0-41	Alcohol-Degradation	allantoin degradation IV (anaerobic)	Allantoin-degradation
PWY0-42	Degradation	2-methylcitrate cycle I	Methyl-Citrate-Cycle
PWY0-781	Generalized-Reactions	aspartate superpathway	Super-Pathways
PWY0-845	Vitamin-Biosynthesis	superpathway of pyridoxal 5'-phosphate biosynthesis and salvage	Super-Pathways
PWY0-862	Lipid-Biosynthesis	(5Z)-dodec-5-enoate biosynthesis	5Z-Dodec-5-enoate-Biosynthesis
PWY-1269	Carbohydrates-Biosynthesis	CMP-3-deoxy-D-manno-octulosonate biosynthesis I	CMP-KDO-Biosynthesis
PWY-1361	Aromatic-compound-degradation	benzoyl-CoA degradation I (aerobic)	Benzoyl-CoA-Degradation
PWY-1422	Vitamin-Biosynthesis	vitamin E biosynthesis (tocopherols)	Quinone-Biosynthesis
PWY-1501	Aromatic-compound-degradation	mandelate degradation I	MANDELATE-DEG
PWY-1541	Sulfur-Metabolism	superpathway of taurine degradation	Super-Pathways
PWY-1622	Formaldehyde-Assimilation	formaldehyde assimilation I (serine pathway)	Formaldehyde-Assimilation
PWY-181	CO2-Fixation	photorespiration	Photosynthesis
PWY-1861	Formaldehyde-Assimilation	formaldehyde assimilation II (RuMP Cycle)	Formaldehyde-Assimilation
PWY-1882	Degradation	superpathway of C1 compounds oxidation to CO2	C1-COMPOUNDS
PWY1G-0	Cofactor-Biosynthesis	mycothiol biosynthesis	Reductants
PWY-2941	Amino-Acid-Biosynthesis	L-lysine biosynthesis II	LYSINE-SYN
PWY-2942	Amino-Acid-Biosynthesis	L-lysine biosynthesis III	LYSINE-SYN
PWY-3001	Amino-Acid-Biosynthesis	superpathway of L-isoleucine biosynthesis I	ISOLEUCINE-SYN
PWY-3661	Alcohol-Degradation	glycine betaine degradation I	Glycine-Betaine-Degradation
PWY-3781	Energy-Metabolism	aerobic respiration I (cytochrome c)	AEROBIC-RESPIRATION
PWY-3801	Sugars-And-Polysaccharides-Degradation	sucrose degradation II (sucrose synthase)	SUCROSE-DEG
PWY-3941	Amino-Acid-Biosynthesis	&beta;-alanine biosynthesis II	Beta-Alanine-Biosynthesis
PWY-4361	Amino-Acid-Biosynthesis	S-methyl-5-thio-&alpha;-D-ribose 1-phosphate degradation	MTR-1P-Degradation
PWY-4722	Alcohol-Degradation	creatinine degradation II	Creatinine-Degradation
PWY490-3	Nitrate-Reduction	nitrate reduction VI (assimilatory)	Nitrate-Reduction
PWY-4984	Nitrogen-Degradation	urea cycle	NITROGEN-DEG
PWY4FS-7	Phospholipid-Biosynthesis	phosphatidylglycerol biosynthesis I (plastidic)	PhosphatidylglycerolBiosynthesis
PWY4FS-8	Phospholipid-Biosynthesis	phosphatidylglycerol biosynthesis II (non-plastidic)	PhosphatidylglycerolBiosynthesis
PWY-5005	Vitamin-Biosynthesis	biotin biosynthesis II	BIOTIN-SYN
PWY-5022	Fermentation	4-aminobutanoate degradation V	4-Aminobutyraye-Degradation
PWY-5028	Amino-Acid-Degradation	L-histidine degradation II	HISTIDINE-DEG
PWY-5088	Fermentation	L-glutamate degradation VIII (to propanoate)	Fermentation-to-propanoate
PWY-5097	Amino-Acid-Biosynthesis	L-lysine biosynthesis VI	LYSINE-SYN
PWY-5100	Fermentation	pyruvate fermentation to acetate and lactate II	Pyruvate-Acetate-Fermentation
PWY-5101	Amino-Acid-Biosynthesis	L-isoleucine biosynthesis II	ISOLEUCINE-SYN
PWY-5103	Amino-Acid-Biosynthesis	L-isoleucine biosynthesis III	ISOLEUCINE-SYN
PWY-5104	Amino-Acid-Biosynthesis	L-isoleucine biosynthesis IV	ISOLEUCINE-SYN
PWY-5121	Cofactor-Biosynthesis	superpathway of geranylgeranyl diphosphate biosynthesis II (via MEP)	DITERPENOID-SYN
PWY-5154	Amino-Acid-Biosynthesis	L-arginine biosynthesis III (via N-acetyl-L-citrulline)	ARGININE-SYN
PWY-5177	Carbohydrates-Degradation	glutaryl-CoA degradation	CARBOXYLATES-DEG
PWY-5178	Aromatic-compound-degradation	toluene degradation IV (aerobic) (via catechol)	Super-Pathways
PWY-5180	Aromatic-compound-degradation	toluene degradation I (aerobic) (via o-cresol)	Super-Pathways
PWY-5181	Aromatic-compound-degradation	toluene degradation III (aerobic) (via p-cresol)	Super-Pathways
PWY-5182	Aromatic-compound-degradation	toluene degradation II (aerobic) (via 4-methylcatechol)	Super-Pathways
PWY-5183	Aromatic-compound-degradation	superpathway of aerobic toluene degradation	Super-Pathways
PWY-5188	Cofactor-Biosynthesis	tetrapyrrole biosynthesis I (from glutamate)	Tetrapyrrole-Biosynthesis
PWY-5189	Cofactor-Biosynthesis	tetrapyrrole biosynthesis II (from glycine)	Tetrapyrrole-Biosynthesis
PWY-5198	Cofactor-Biosynthesis	factor 420 biosynthesis	Cofactor-Biosynthesis
PWY-5265	Cell-Structure/ Cell-Wall-Biosynthesis	peptidoglycan biosynthesis II (staphylococci)	Peptidoglycan-Biosynthesis
PWY-5304	Sulfur-Metabolism	superpathway of sulfur oxidation (Acidianus ambivalens)	Sulfur-Oxidation
PWY-5345	Amino-Acid-Biosynthesis	superpathway of L-methionine biosynthesis (by sulfhydrylation)	Methionine-De-novo-Biosynthesis
PWY-5347	Amino-Acid-Biosynthesis	superpathway of L-methionine biosynthesis (transsulfuration)	Methionine-De-novo-Biosynthesis
PWY-5384	Sugars-And-Polysaccharides-Degradation	sucrose degradation IV (sucrose phosphorylase)	SUCROSE-DEG
PWY-5415	Aromatic-compound-degradation	catechol degradation I (meta-cleavage pathway)	Catechol-Degradation
PWY-5417	Aromatic-compound-degradation	catechol degradation III (ortho-cleavage pathway)	Catechol-Degradation
PWY-5419	Aromatic-compound-degradation	catechol degradation to 2-oxopent-4-enoate II	Catechol-Degradation
PWY-5420	Aromatic-compound-degradation	catechol degradation II (meta-cleavage pathway)	Catechol-Degradation
PWY-5430	Aromatic-Compounds-Biosynthesis	meta cleavage pathway of aromatic compounds	Benzoate-Degradation
PWY-5431	Aromatic-compound-degradation	aromatic compounds degradation via &beta;-ketoadipate	Catechol-Degradation
PWY-5484	Energy-Metabolism	glycolysis II (from fructose 6-phosphate)	GLYCOLYSIS-VARIANTS
PWY-5499	Degradation	vitamin B6 degradation	COFACTOR-DEGRADATION
PWY-5505	Amino-Acid-Biosynthesis	L-glutamate and L-glutamine biosynthesis	GLUTAMATE-SYN
PWY-5507	Vitamin-Biosynthesis	adenosylcobalamin biosynthesis I (early cobalt insertion)	De-Novo-Adenosylcobalamin-Biosynthesis
PWY-5509	Vitamin-Biosynthesis	adenosylcobalamin biosynthesis from cobyrinate a,c-diamide I	Adenosylcobamide-Biosynthesis
PWY-5529	Chlorophyll-Biosynthesis	superpathway of bacteriochlorophyll a biosynthesis	Chlorophyll-a-Biosynthesis
PWY-5531	Chlorophyll-Biosynthesis	chlorophyllide a biosynthesis II (anaerobic)	Chlorophyllide-a-Biosynthesis
PWY-5647	Nitroaromatic-Degradation	2-nitrobenzoate degradation I	2-Nirobenzoate-Degradation
PWY-5651	Amino-Acid-Degradation	L-tryptophan degradation to 2-amino-3-carboxymuconate semialdehyde	TRYPTOPHAN-DEG
PWY-5654	Carbohydrates-Degradation	2-amino-3-carboxymuconate semialdehyde degradation to 2-oxopentenoate	CARBOXYLATES-DEG
PWY-5655	Amino-Acid-Degradation	L-tryptophan degradation IX	Super-Pathways
PWY-5659	Sugar-Nucleotides-Biosynthesis	GDP-mannose biosynthesis	GDP-Sugar-Biosynthesis
PWY-5667	Lipid-Biosynthesis	CDP-diacylglycerol biosynthesis I	CDP-diacylglycerol-Biosynthesis
PWY-5676	Fermentation	acetyl-CoA fermentation to butanoate II	Acetyl-CoA-Butyrate
PWY-5677	Fermentation	succinate fermentation to butanoate	Acetyl-CoA-Butyrate
PWY-5686	Nucleotide-Biosynthesis	UMP biosynthesis	UMP-Biosynthesis
PWY-5695	Purine-Degradation	urate biosynthesis/inosine 5'-phosphate degradation	Purine-Degradation
PWY-5705	Alcohol-Degradation	allantoin degradation to glyoxylate III	Allantoin-degradation
PWY-5741	Energy-Metabolism	ethylmalonyl-CoA pathway	Energy-Metabolism
PWY-5743	CO2-Fixation	3-hydroxypropanoate cycle	Autotrophic-CO2-Fixation
PWY-5744	CO2-Fixation	glyoxylate assimilation	Autotrophic-CO2-Fixation
PWY-5747	Propionate-Degradation	2-methylcitrate cycle II	Methyl-Citrate-Cycle
PWY-5837	Vitamin-Biosynthesis	1,4-dihydroxy-2-naphthoate biosynthesis I	DHNA-Biosynthesis
PWY-5838	Vitamin-Biosynthesis	superpathway of menaquinol-8 biosynthesis I	Menaquinone-Biosynthesis
PWY-5840	Vitamin-Biosynthesis	superpathway of menaquinol-7 biosynthesis	Menaquinone-Biosynthesis
PWY-5845	Vitamin-Biosynthesis	superpathway of menaquinol-9 biosynthesis	Menaquinone-Biosynthesis
PWY-5850	Vitamin-Biosynthesis	superpathway of menaquinol-6 biosynthesis I	Menaquinone-Biosynthesis
PWY-5855	Vitamin-Biosynthesis	ubiquinol-7 biosynthesis (prokaryotic)	Ubiquinone-Biosynthesis
PWY-5856	Vitamin-Biosynthesis	ubiquinol-9 biosynthesis (prokaryotic)	Ubiquinone-Biosynthesis
PWY-5857	Vitamin-Biosynthesis	ubiquinol-10 biosynthesis (prokaryotic)	Ubiquinone-Biosynthesis
PWY-5860	Vitamin-Biosynthesis	superpathway of demethylmenaquinol-6 biosynthesis I	Demethylmenaquinol-6-Biosynthesis
PWY-5861	Vitamin-Biosynthesis	superpathway of demethylmenaquinol-8 biosynthesis	Demethylmenaquinol-8-Biosynthesis
PWY-5862	Vitamin-Biosynthesis	superpathway of demethylmenaquinol-9 biosynthesis	Demethylmenaquinone-Biosynthesis
PWY-5863	Vitamin-Biosynthesis	superpathway of phylloquinol biosynthesis	Phylloquinone-Biosynthesis
PWY-5896	Vitamin-Biosynthesis	superpathway of menaquinol-10 biosynthesis	Menaquinone-Biosynthesis
PWY-5897	Vitamin-Biosynthesis	superpathway of menaquinol-11 biosynthesis	Menaquinone-Biosynthesis
PWY-5898	Vitamin-Biosynthesis	superpathway of menaquinol-12 biosynthesis	Menaquinone-Biosynthesis
PWY-5899	Vitamin-Biosynthesis	superpathway of menaquinol-13 biosynthesis	Menaquinone-Biosynthesis
PWY-5910	Cofactor-Biosynthesis	superpathway of geranylgeranyldiphosphate biosynthesis I (via mevalonate)	DITERPENOID-SYN
PWY-5913	Energy-Metabolism	TCA cycle VI (obligate autotrophs)	TCA-VARIANTS
PWY-5918	Cofactor-Biosynthesis	superpathay of heme biosynthesis from glutamate	Heme-b-Biosynthesis
PWY-5920	Cofactor-Biosynthesis	superpathway of heme biosynthesis from glycine	Heme-b-Biosynthesis
PWY-5941	Glycan-Pathways	glycogen degradation II (eukaryotic)	Glycan-Degradation
PWY-5971	Lipid-Biosynthesis	palmitate biosynthesis II (bacteria and plants)	Palmitate-Biosynthesis
PWY-5973	Lipid-Biosynthesis	cis-vaccenate biosynthesis	Unsaturated-Fatty-Acids-Biosynthesis
PWY-5989	Lipid-Biosynthesis	stearate biosynthesis II (bacteria and plants)	Stearate-Biosynthesis
PWY-6071	Alcohol-Degradation	superpathway of phenylethylamine degradation	AMINE-DEG
PWY-6107	Aromatic-compound-degradation	chlorosalicylate degradation	Chloroaromatic-Compounds-Degradation
PWY-6121	Nucleotide-Biosynthesis	5-aminoimidazole ribonucleotide biosynthesis I	AIR-Biosynthesis
PWY-6122	Nucleotide-Biosynthesis	5-aminoimidazole ribonucleotide biosynthesis II	AIR-Biosynthesis
PWY-6123	Nucleotide-Biosynthesis	inosine-5'-phosphate biosynthesis I	IMP-Biosynthesis
PWY-6125	Nucleotide-Biosynthesis	superpathway of guanosine nucleotides de novo biosynthesis II	Purine-Nucleotide-De-Novo-Biosynthesis
PWY-6126	Nucleotide-Biosynthesis	superpathway of adenosine nucleotides de novo biosynthesis II	Purine-Nucleotide-De-Novo-Biosynthesis
PWY-6143	Carbohydrates-Biosynthesis	CMP-pseudaminate biosynthesis	CMP-Sugar-Biosynthesis
PWY-6147	Vitamin-Biosynthesis	6-hydroxymethyl-dihydropterin diphosphate biosynthesis I	6-HM-Dihydropterin-PP-Biosynthesis
PWY-6151	Amino-Acid-Biosynthesis	S-adenosyl-L-methionine cycle I	S-adenosyl-L-methionine-cycle
PWY-6163	Secondary-Metabolite-Biosynthesis	chorismate biosynthesis from 3-dehydroquinate	Chorismate-Biosynthesis
PWY-6174	Mevalonate-Pathways	mevalonate pathway II (archaea)	Mevalonate-Pathways
PWY-6182	Aromatic-compound-degradation	superpathway of salicylate degradation	AROMATIC-COMPOUNDS-DEGRADATION
PWY-6185	Aromatic-compound-degradation	4-methylcatechol degradation (ortho cleavage)	AROMATIC-COMPOUNDS-DEGRADATION
PWY-621	Carbohydrates-Degradation	sucrose degradation III (sucrose invertase)	SUCROSE-DEG
PWY-6210	Aromatic-compound-degradation	2-aminophenol degradation	AROMATIC-COMPOUNDS-DEGRADATION
PWY-6263	Vitamin-Biosynthesis	superpathway of menaquinol-8 biosynthesis II	Menaquinone-Biosynthesis
PWY-6269	Vitamin-Biosynthesis	adenosylcobalamin salvage from cobinamide II	B12-Salvage-From-Cobinamide
PWY-6277	Nucleotide-Biosynthesis	superpathway of 5-aminoimidazole ribonucleotide biosynthesis	AIR-Biosynthesis
PWY-6282	Lipid-Biosynthesis	palmitoleate biosynthesis I (from (5Z)-dodec-5-enoate)	Palmitoleate-Biosynthesis
PWY-6317	Carbohydrates-Degradation	galactose degradation I (Leloir pathway)	GALACTOSE-DEGRADATION
PWY-6338	Aromatic-compound-degradation	superpathway of vanillin and vanillate degradation	Super-Pathways
PWY-6339	Aromatic-compound-degradation	syringate degradation	AROMATIC-COMPOUNDS-DEGRADATION
PWY-6353	Purine-Degradation	purine nucleotides degradation II (aerobic)	Purine-Degradation
PWY-6383	Cofactor-Biosynthesis	mono-trans, poly-cis decaprenyl phosphate biosynthesis	Polyprenyl-Biosynthesis
PWY-6385	Cell-Structure/ Cell-Wall-Biosynthesis	peptidoglycan biosynthesis III (mycobacteria)	Peptidoglycan-Biosynthesis
PWY-6386	Cell-Structure/ Cell-Wall-Biosynthesis	UDP-N-acetylmuramoyl-pentapeptide biosynthesis II (lysine-containing)	Acetylmuramoyl-Pentapeptide-Biosynthesis
PWY-6387	Cell-Structure/ Cell-Wall-Biosynthesis	UDP-N-acetylmuramoyl-pentapeptide biosynthesis I (meso-diaminopimelate containing)	Acetylmuramoyl-Pentapeptide-Biosynthesis
PWY-6396	Secondary-Metabolite-Biosynthesis	superpathway of 2,3-butanediol biosynthesis	Butanediol-Biosynthesis
PWY-6397	Cell-Structure/ Cell-Wall-Biosynthesis	mycolyl-arabinogalactan-peptidoglycan complex biosynthesis	Cell-Wall-Biosynthesis
PWY-6467	Lipid-Biosynthesis	Kdo transfer to lipid IVA III (Chlamydia)	KDO-Lipid-IV-Transfer
PWY-6470	Cell-Structure/ Cell-Wall-Biosynthesis	peptidoglycan biosynthesis V (&beta;-lactam resistance)	Antibiotic-Resistance
PWY-6471	Cell-Structure/ Cell-Wall-Biosynthesis	peptidoglycan biosynthesis IV (Enterococcus faecium)	Antibiotic-Resistance
PWY-6478	Carbohydrates-Biosynthesis	GDP-D-glycero-&alpha;-D-manno-heptose biosynthesis	GDP-Sugar-Biosynthesis
PWY-6505	Amino-Acid-Degradation	L-tryptophan degradation XII (Geobacillus)	Super-Pathways
PWY-6507	Secondary-Metabolite-Biosynthesis	4-deoxy-L-threo-hex-4-enopyranuronate degradation	Sugar-Derivatives
PWY-6519	Secondary-Metabolite-Biosynthesis	8-amino-7-oxononanoate biosynthesis I	7-Keto-8-aminopelargonate-Biosynthesis
PWY-6545	Deoxyribonucleotide-Biosynthesis	pyrimidine deoxyribonucleotides de novo biosynthesis III	Metabolic-Clusters
PWY-6562	Polyamine-Biosynthesis	norspermidine biosynthesis	Polyamine-Biosynthesis
PWY-6565	Polyamine-Biosynthesis	superpathway of polyamine biosynthesis III	Polyamine-Biosynthesis
PWY-6572	Carbohydrates-Degradation	chondroitin sulfate degradation I (bacterial)	Glycosaminoglycan-Degradation
PWY-6581	Secondary-Metabolite-Biosynthesis	spirilloxanthin and 2,2'-diketo-spirilloxanthin biosynthesis	C40-Carotenoids-Biosynthesis
PWY-6588	Fermentation	pyruvate fermentation to acetone	Pyruvate-Degradation
PWY-6590	Fermentation	superpathway of Clostridium acetobutylicum acidogenic fermentation	Pyruvate-Degradation
PWY-6608	Purine-Degradation	guanosine nucleotides degradation III	Guanosine-Nucleotides-Degradation
PWY-6609	Nucleotide-Biosynthesis	adenine and adenosine salvage III	Adenine-Adenosine-Salvage
PWY-6612	Vitamin-Biosynthesis	superpathway of tetrahydrofolate biosynthesis	Folate-Biosynthesis
PWY-6628	Amino-Acid-Biosynthesis	superpathway of L-phenylalanine biosynthesis	PHENYLALANINE-SYN
PWY-6629	Amino-Acid-Biosynthesis	superpathway of L-tryptophan biosynthesis	Super-Pathways
PWY-6630	Amino-Acid-Biosynthesis	superpathway of L-tyrosine biosynthesis	Super-Pathways
PWY-6641	Sulfur-Metabolism	superpathway of sulfolactate degradation	Sulfolactate-Degradation
PWY-6690	Aromatic-compound-degradation	cinnamate and 3-hydroxycinnamate degradation to 2-oxopent-4-enoate	Phenolic-Compounds-Degradation
PWY-6700	Nucleotide-Biosynthesis	queuosine biosynthesis	Queuosine-Biosynthesis
PWY-6703	Secondary-Metabolite-Biosynthesis	preQ0 biosynthesis	SECONDARY-METABOLITE-BIOSYNTHESIS
PWY-6708	Vitamin-Biosynthesis	ubiquinol-8 biosynthesis (prokaryotic)	Ubiquinone-Biosynthesis
PWY-6713	Carbohydrates-Degradation	L-rhamnose degradation II	L-rhamnose-Degradation
PWY-6728	Energy-Metabolism	methylaspartate cycle	Energy-Metabolism
PWY-6731	Carbohydrates-Degradation	starch degradation III	Starch-Degradation
PWY-6737	Carbohydrates-Degradation	starch degradation V	Starch-Degradation
PWY-6749	Carbohydrates-Biosynthesis	CMP-legionaminate biosynthesis I	CMP-Legionaminate-Biosynthesis
PWY-6876	Energy-Metabolism	isopropanol biosynthesis	Energy-Metabolism
PWY-6891	Vitamin-Biosynthesis	thiazole biosynthesis II (Bacillus)	Thiazole-Biosynthesis
PWY-6892	Vitamin-Biosynthesis	thiazole biosynthesis I (E. coli)	Thiazole-Biosynthesis
PWY-6895	Vitamin-Biosynthesis	superpathway of thiamin diphosphate biosynthesis II	Super-Pathways
PWY-6897	Vitamin-Biosynthesis	thiamin salvage II	Super-Pathways
PWY-6901	Carbohydrates-Degradation	superpathway of glucose and xylose degradation	Sugars-And-Polysaccharides-Degradation
PWY-6906	Carbohydrates-Degradation	chitin derivatives degradation	Chitin-Degradation
PWY-6944	Fatty-Acid-and-Lipid-Degradation	androstenedione degradation	Steroids-Degradation
PWY-6948	Fatty-Acid-and-Lipid-Degradation	sitosterol degradation to androstenedione	Steroids-Degradation
PWY-6957	Aromatic-Compounds-Biosynthesis	mandelate degradation to acetyl-CoA	MANDELATE-DEG
PWY-6969	Energy-Metabolism	TCA cycle V (2-oxoglutarate:ferredoxin oxidoreductase)	TCA-VARIANTS
PWY-6992	Energy-Metabolism	1,5-anhydrofructose degradation	Energy-Metabolism
PWY-7003	Fermentation	glycerol degradation to butanol	Alcohol-Biosynthesis
PWY-7007	Energy-Metabolism	methyl ketone biosynthesis	Energy-Metabolism
PWY-7013	Fermentation	L-1,2-propanediol degradation	Alcohol-Degradation
PWY-7024	CO2-Fixation	superpathway of the 3-hydroxypropanoate cycle	Autotrophic-CO2-Fixation
PWY-7046	Aromatic-compound-degradation	4-coumarate degradation (anaerobic)	PHENYLPROPANOID-DERIVATIVE-DEG
PWY-7090	Carbohydrates-Biosynthesis	UDP-2,3-diacetamido-2,3-dideoxy-&alpha;-D-mannuronate biosynthesis	UDP-Sugar-Biosynthesis
PWY-7094	Lipid-Biosynthesis	fatty acid salvage	Fatty-acid-biosynthesis
PWY-7097	Aromatic-compound-degradation	vanillin and vanillate degradation I	Vanillin-Degradation
PWY-7098	Aromatic-compound-degradation	vanillin and vanillate degradation II	Vanillin-Degradation
PWY-7111	Fermentation	pyruvate fermentation to isobutanol (engineered)	Alcohol-Biosynthesis
PWY-7159	Chlorophyll-Biosynthesis	chlorophyllide a biosynthesis III (aerobic, light independent)	Chlorophyllide-a-Biosynthesis
PWY-7184	Deoxyribonucleotide-Biosynthesis	pyrimidine deoxyribonucleotides de novo biosynthesis I	Metabolic-Clusters
PWY-7185	Pyrimidine-Degradation	UTP and CTP dephosphorylation I	UTP-CTP-Dephosphorylation
PWY-7187	Nucleotide-Biosynthesis	pyrimidine deoxyribonucleotides de novo biosynthesis II	Pyrimid-Deoxyribonucleot-De-Novo-Biosyn
PWY-7196	Nucleotide-Biosynthesis	superpathway of pyrimidine ribonucleosides salvage	Pyrimidine-Nucleotide-Salvage
PWY-7197	Nucleotide-Biosynthesis	pyrimidine deoxyribonucleotide phosphorylation	Metabolic-Clusters
PWY-7198	Deoxyribonucleotide-Biosynthesis	pyrimidine deoxyribonucleotides de novo biosynthesis IV	Metabolic-Clusters
PWY-7199	Nucleotide-Biosynthesis	pyrimidine deoxyribonucleosides salvage	Pyrimidine-Nucleotide-Salvage
PWY-7200	Nucleotide-Biosynthesis	superpathway of pyrimidine deoxyribonucleoside salvage	Pyrimidine-Nucleotide-Salvage
PWY-7208	Nucleotide-Biosynthesis	superpathway of pyrimidine nucleobases salvage	Pyrimidine-Nucleotide-Salvage
PWY-7210	Nucleotide-Biosynthesis	pyrimidine deoxyribonucleotides biosynthesis from CTP	Metabolic-Clusters
PWY-7211	Nucleotide-Biosynthesis	superpathway of pyrimidine deoxyribonucleotides de novo biosynthesis	Pyrimid-Deoxyribonucleot-De-Novo-Biosyn
PWY-7219	Nucleotide-Biosynthesis	adenosine ribonucleotides de novo biosynthesis	Purine-Ribonuc-De-Novo-Biosynthesis
PWY-722	Aromatic-compound-degradation	nicotinate degradation I	Nicotinate-Degradation
PWY-7220	Nucleotide-Biosynthesis	adenosine deoxyribonucleotides de novo biosynthesis II	Adenosine-Deoxy-Denovo-Bbiosynthesis
PWY-7221	Nucleotide-Biosynthesis	guanosine ribonucleotides de novo biosynthesis	Purine-Ribonuc-De-Novo-Biosynthesis
PWY-7222	Nucleotide-Biosynthesis	guanosine deoxyribonucleotides de novo biosynthesis II	Guanosine-Deoxy-Denovo-Biosynthesis
PWY-7228	Nucleotide-Biosynthesis	superpathway of guanosine nucleotides de novo biosynthesis I	Purine-Nucleotide-De-Novo-Biosynthesis
PWY-7229	Nucleotide-Biosynthesis	superpathway of adenosine nucleotides de novo biosynthesis I	Purine-Nucleotide-De-Novo-Biosynthesis
PWY-7234	Nucleotide-Biosynthesis	inosine-5'-phosphate biosynthesis III	IMP-Biosynthesis
PWY-7237	Secondary-Metabolite-Biosynthesis	myo-, chiro- and scillo-inositol degradation	SUGAR-ALCOHOLS-DEG
PWY-7242	Carbohydrates-Degradation	D-fructuronate degradation	SUGAR-ACIDS-DEG
PWY-7254	Energy-Metabolism	TCA cycle VII (acetate-producers)	TCA-VARIANTS
PWY-7255	Secondary-Metabolite-Biosynthesis	ergothioneine biosynthesis I (bacteria)	Ergothioneine-Biosynthesis
PWY-7295	Carbohydrates-Degradation	L-arabinose degradation IV	L-Arabinose-Degradation
PWY-7315	Carbohydrates-Biosynthesis	dTDP-N-acetylthomosamine biosynthesis	dTDP-Sugar-Biosynthesis
PWY-7323	Carbohydrates-Biosynthesis	superpathway of GDP-mannose-derived O-antigen building blocks biosynthesis	GDP-Sugar-Biosynthesis
PWY-7328	Carbohydrates-Biosynthesis	superpathway of UDP-glucose-derived O-antigen building blocks biosynthesis	Super-Pathways
PWY-7332	Carbohydrates-Biosynthesis	superpathway of UDP-N-acetylglucosamine-derived O-antigen building blocks biosynthesis	Super-Pathways
PWY-7347	Carbohydrates-Biosynthesis	sucrose biosynthesis III	Sucrose-Biosynthesis
PWY-7371	Vitamin-Biosynthesis	1,4-dihydroxy-6-naphthoate biosynthesis II	14-Dihydroxy-6-Naphthoate-Biosynthesis
PWY-7373	Vitamin-Biosynthesis	superpathway of demethylmenaquinol-6 biosynthesis II	Demethylmenaquinol-6-Biosynthesis
PWY-7374	Vitamin-Biosynthesis	1,4-dihydroxy-6-naphthoate biosynthesis I	14-Dihydroxy-6-Naphthoate-Biosynthesis
PWY-7376	Cofactor-Biosynthesis	cob(II)yrinate a,c-diamide biosynthesis II (late cobalt incorporation)	Cobyrinate-diamide-Biosynthesis
PWY-7377	Cofactor-Biosynthesis	cob(II)yrinate a,c-diamide biosynthesis I (early cobalt insertion)	Cobyrinate-diamide-Biosynthesis
PWY-7391	Secondary-Metabolite-Biosynthesis	isoprene biosynthesis II (engineered)	ISOPRENOIDS
PWY-7392	Secondary-Metabolite-Biosynthesis	taxadiene biosynthesis (engineered)	DITERPENOID-SYN
PWY-7400	Amino-Acid-Biosynthesis	L-arginine biosynthesis IV (archaebacteria)	ARGININE-SYN
PWY-7431	Alcohol-Degradation	aromatic biogenic amine degradation (bacteria)	AMINE-DEG
PWY-7446	Sulfur-Metabolism	sulfoglycolysis	Sulfoquinovose-Degradation
PWY-7456	Carbohydrates-Degradation	mannan degradation	POLYSACCHARIDES-DEG
PWY-7527	Amino-Acid-Biosynthesis	L-methionine salvage cycle III	Methionine-Salvage
PWY-7528	Amino-Acid-Biosynthesis	L-methionine salvage cycle I (bacteria and plants)	Methionine-Salvage
PWY-7539	Vitamin-Biosynthesis	6-hydroxymethyl-dihydropterin diphosphate biosynthesis III (Chlamydia)	6-HM-Dihydropterin-PP-Biosynthesis
PWY-7560	Isopentenyl-Diphosphate-Biosynthesis	methylerythritol phosphate pathway II	MEP-Pathways
PWY-7616	Degradation	methanol oxidation to carbon dioxide	Alcohol-Degradation
PWY-7644	Carbohydrates-Degradation	heparin degradation	Glycosaminoglycan-Degradation
PWY-7663	Lipid-Biosynthesis	gondoate biosynthesis (anaerobic)	Unsaturated-Fatty-Acids-Biosynthesis
PWY-7664	Lipid-Biosynthesis	oleate biosynthesis IV (anaerobic)	Oleate-Biosynthesis
PWY-841	Nucleotide-Biosynthesis	superpathway of purine nucleotides de novo biosynthesis I	Purine-Nucleotide-De-Novo-Biosynthesis
PWY-922	Mevalonate-Pathways	mevalonate pathway I	Mevalonate-Pathways
PWYG-321	Lipid-Biosynthesis	mycolate biosynthesis	Fatty-acid-biosynthesis
PYRIDNUCSAL-PWY	Cofactor-Biosynthesis	NAD salvage pathway I	NAD-SYN
PYRIDNUCSYN-PWY	Cofactor-Biosynthesis	NAD biosynthesis I (from aspartate)	NAD-SYN
PYRIDOXSYN-PWY	Vitamin-Biosynthesis	pyridoxal 5'-phosphate biosynthesis I	Vitamin-B6-Biosynthesis
REDCITCYC	Energy-Metabolism	TCA cycle VIII (helicobacter)	TCA-VARIANTS
RHAMCAT-PWY	Carbohydrates-Degradation	L-rhamnose degradation I	L-rhamnose-Degradation
RIBOSYN2-PWY	Vitamin-Biosynthesis	flavin biosynthesis I (bacteria and plants)	Flavin-Biosynthesis
RUMP-PWY	Energy-Metabolism	formaldehyde oxidation I	Energy-Metabolism
SALVADEHYPOX-PWY	Purine-Degradation	adenosine nucleotides degradation II	Adenosine-Nucleotides-Degradation
SER-GLYSYN-PWY	Amino-Acid-Biosynthesis	superpathway of L-serine and glycine biosynthesis I	Amino-Acid-Biosynthesis
SO4ASSIM-PWY	Sulfur-Metabolism	sulfate reduction I (assimilatory)	Assimilatory-Sulfate-Reduction
SUCSYN-PWY	Carbohydrates-Biosynthesis	sucrose biosynthesis I (from photosynthesis)	Sucrose-Biosynthesis
SULFATE-CYS-PWY	Sulfur-Metabolism	superpathway of sulfate assimilation and cysteine biosynthesis	Sulfur-Metabolism
TCA	Energy-Metabolism	TCA cycle I (prokaryotic)	TCA-VARIANTS
TCA-GLYOX-BYPASS	Energy-Metabolism	superpathway of glyoxylate bypass and TCA	Super-Pathways
TEICHOICACID-PWY	Cell-Structure/ Cell-Wall-Biosynthesis	teichoic acid (poly-glycerol) biosynthesis	Teichoic-Acids-Biosynthesis
THISYN-PWY	Vitamin-Biosynthesis	superpathway of thiamin diphosphate biosynthesis I	Super-Pathways
THREOCAT-PWY	Amino-Acid-Degradation	superpathway of L-threonine metabolism	Super-Pathways
THRESYN-PWY	Amino-Acid-Biosynthesis	superpathway of L-threonine biosynthesis	Super-Pathways
TRNA-CHARGING-PWY	Secondary-Metabolite-Biosynthesis	tRNA charging	Aminoacyl-tRNAs-Charging
TRPSYN-PWY	Amino-Acid-Biosynthesis	L-tryptophan biosynthesis	TRYPTOPHAN-BIOSYNTHESIS
TYRFUMCAT-PWY	Amino-Acid-Degradation	L-tyrosine degradation I	TYROSINE-DEG
UBISYN-PWY	Cofactor-Biosynthesis	superpathway of ubiquinol-8 biosynthesis (prokaryotic)	Super-Pathways
UDPNAGSYN-PWY	Carbohydrates-Biosynthesis	UDP-N-acetyl-D-glucosamine biosynthesis I	UDP-NAc-Glucosamine-Biosynthesis
VALDEG-PWY	Amino-Acid-Degradation	L-valine degradation I	VALINE-DEG
VALSYN-PWY	Amino-Acid-Biosynthesis	L-valine biosynthesis	VALINE-BIOSYNTHESIS
