# Supplementary material for: Metabolic pathways inferred from a bacterial marker gene illuminate ecological changes across South Pacific frontal boundaries
Source: Nat Commun. 2021 Apr 13;12:2213. doi: 10.1038/s41467-021-22409-4 (PMC8044245; doi:10.1038/s41467-021-22409-4)
Supplement: Supplementary file 5 — Supplementary Data 2 [file 41467_2021_22409_MOESM5_ESM.csv]

Supplementary Data 2
Primary Productivity				CO2-Fixation				Energy-Metabolism				Nucleotide-Biosynthesis				Cell-Structure-Biosynthesis				Amino-Acid-Biosynthesis				Secondary-Metabolite-Biosynthesis				Cofactor-Biosynthesis				Vitamin-Biosynthesis				Lipid-Biosynthesis				Carbohydrates-Biosynthesis				Fermentation
variable	rel.inf (%)			variable	rel.inf (%)			variable	rel.inf (%)			variable	rel.inf (%)			variable	rel.inf (%)			variable	rel.inf (%)			variable	rel.inf (%)			variable	rel.inf (%)			variable	rel.inf (%)			variable	rel.inf (%)			variable	rel.inf (%)			variable	rel.inf (%)
Nano	26.33795848			T	25.44667427			T	12.22505719			S	19.88097707			T	56.4153207			Pico	34.19066171			Chl.b	29.2707261			T.Pig	43.63907639			T	30.15495132			T	45.25497932			T	55.95583606			T	27.75087772
Hex.fuco	26.22341193			T.Pig	20.15764528			S	11.97264203			d13C	16.37947169			NH4	17.33140861			T	11.99220112			T.Pig	20.14864551			S	8.27491299			NO3	17.41605803			NO3	8.5224719			NH4	17.86736811			Pico	22.92081927
Pras	15.68390629			Nano	14.79826152			NH4	9.952571015			T	14.67038198			Zea	3.652207688			T.Pig	11.36205981			Nano	8.248699884			PON_nmol.L	6.937257919			T.Pig	12.63850343			NO2	6.0529353			Zea	3.655967163			NO2	10.67839786
POC_nmol.L	5.9337153			Chl.b	12.62757564			Chl.b	8.69501465			Nano	7.061136166			d13C	3.319302067			Chl.b	7.713659697			d15N	7.3560345			Si	6.719366172			NO2	9.281277244			S	4.88610377			d13C	3.026993421			Fuco	9.773236914
NH4	4.132820463			O2	6.895361523			Micro	7.513853143			Si	6.31649749			Pico	2.844620907			d15N	4.906009093			C.N	4.643649929			d15N	4.173164848			Fuco	6.22445723			DV.Chl.a	4.6917186			S	2.888589747			d13C	4.072544373
Chl.c1	3.789423291			C.N	2.869318444			C.N	6.65031541			Zea	4.407033047			S	2.714692019			POC_nmol.L	4.280731573			S	4.593244795			Chl.b	4.052728102			Si	4.442784181			PO4	4.53051546			Fuco	2.474557362			NO3	4.044430632
Chl.c2	3.306836323			d13C	2.487004862			Nano	6.501065773			NH4	3.751590703			Fuco	2.402499166			Nano	3.842728482			DV.Chl.a	3.612257501			T	3.837139088			S	4.304304904			Si	4.33517103			Pico	2.306292986			DV.Chl.a	3.063919175
PON_nmol.L	2.559140238			d15N	2.206068391			Si	5.770093438			PON_nmol.L	2.853788501			Micro	1.817437521			C.N	3.479029133			PO4	3.183711169			NO2	3.799074173			Micro	2.523512192			Fuco	3.30903621			Micro	1.959307939			T.Pig	2.87808679
d15N	1.900074637			NO2	1.978874709			d13C	5.37798315			d15N	2.692685362			NO2	1.585369711			S	2.751656443			NO2	2.523756956			Nano	2.844743568			Nano	2.513895374			T.Pig	3.30542861			NO2	1.550795559			NH4	2.226836091
S	1.658680822			S	1.952197573			POC_nmol.L	3.687340132			Pico	2.651313044			Nano	1.341700389			Si	2.136930631			Micro	2.065036203			NH4	2.809740171			DV.Chl.a	1.613489942			Micro	2.53417878			T.Pig	1.379810632			S	1.875252427
Chl.c3	1.197084593			NH4	1.656344294			PON_nmol.L	3.275729203			POC_nmol.L	2.238113774			T.Pig	1.324204772			PON_nmol.L	2.059543299			Pico	1.936285161			C.N	2.002248812			d15N	1.472291766			Pico	2.31986507			Chl.b	1.228888355			Zea	1.837175491
Micro	1.139672447			DV.Chl.a	1.568441153			Zea	2.955978921			PO4	2.20209663			Chl.b	1.149139129			NO3	1.964696279			Zea	1.913652928			POC_nmol.L	1.999566297			PO4	1.295165764			d15N	1.74324496			Nano	1.140776335			O2	1.523004767
C.N	1.008150326			POC_nmol.L	1.001076703			Fuco	2.87717656			NO2	2.096095863			PON_nmol.L	0.916296339			NH4	1.687673958			d13C	1.745983747			Pico	1.639884226			Pico	1.082911766			Zea	1.60793275			Si	1.058502058			Nano	1.500281499
DV.Chl.a	0.933930204			Pico	0.987012302			Pico	2.6640023			T.Pig	2.088217363			Si	0.740900293			Micro	1.464072519			PON_nmol.L	1.639055228			NO3	1.62268313			POC_nmol.L	1.067848163			O2	1.57157829			PON_nmol.L	0.926764739			Micro	1.095699513
NO2	0.823901217			PO4	0.746640024			T.Pig	2.624031904			Micro	1.936338756			POC_nmol.L	0.648926619			DV.Chl.a	1.352402061			NH4	1.613254531			d13C	1.096802864			Chl.b	1.031529986			PON_nmol.L	1.41669767			POC_nmol.L	0.694350498			PON_nmol.L	0.961292756
NO3	0.710772899			PON_nmol.L	0.689668212			d15N	2.171894317			DV.Chl.a	1.887787888			DV.Chl.a	0.549175903			NO2	1.226351446			POC_nmol.L	1.389436341			DV.Chl.a	1.048184477			PON_nmol.L	0.661232173			POC_nmol.L	1.05794414			DV.Chl.a	0.641440832			POC_nmol.L	0.912175853
d13C	0.600637714			Micro	0.559951729			NO3	1.895219115			Fuco	1.868679471			C.N	0.449009459			PO4	1.063333294			T	1.317537532			Zea	0.979710062			Zea	0.607856276			Chl.b	0.89689554			C.N	0.454213502			Si	0.895403626
Si	0.56823983			Zea	0.535145678			Perid	1.124188024			Chl.b	1.822665706			d15N	0.380292596			Zea	0.840476929			Si	1.295137841			Micro	0.871495554			O2	0.469214246			NH4	0.81331842			d15N	0.373688738			Chl.b	0.669469472
T	0.54449517			Si	0.36479648			DV.Chl.a	0.957264386			C.N	1.461413989			NO3	0.161217152			Fuco	0.58997493			Perid	0.912266203			Fuco	0.835544232			C.N	0.458053719			d13C	0.45238265			NO3	0.199123287			C.N	0.582488784
PO4	0.496917877			Fuco	0.248970727			NO2	0.70381775			NO3	1.304735834			O2	0.153240745			d13C	0.478848138			Fuco	0.283724771			PO4	0.715234047			d13C	0.395851868			C.N	0.44279941			O2	0.13946134			d15N	0.477449272
O2	0.450229946			Perid	0.155160392			PO4	0.38983759			Perid	0.342008128			PO4	0.059973533			O2	0.318908673			NO3	0.259236533			Perid	0.089817998			NH4	0.295741092			Nano	0.23608057			PO4	0.059629142			PO4	0.201182562
Chlide.a	0			NO3	0.067810095			O2	0.014923997			O2	0.086971549			Perid	0.043064682			Perid	0.298050787			O2	0.048666643			O2	0.011624883			Perid	0.049069347			Perid	0.01872154			Perid	0.017642197			Perid	0.059975149
cv	0.91+-0.02			cv	0.842+-0.04			cv	0.757+-0.08			cv	0.722+-0.013			cv	0.955+-0.01			cv	0.796+-0.05			cv	0.822+-0.05			cv	0.837+-0.05			cv	0.946+-0.02			cv	0.956+-0.01			cv	0.945+-0.01			cv	0.928+-0.02
