# Supplementary material for: Metabolic pathways inferred from a bacterial marker gene illuminate ecological changes across South Pacific frontal boundaries
Source: Nat Commun. 2021 Apr 13;12:2213. doi: 10.1038/s41467-021-22409-4 (PMC8044245; doi:10.1038/s41467-021-22409-4)
Supplement: Supplementary file 6 — Supplementary Data 3 [file 41467_2021_22409_MOESM6_ESM.csv]

otu97	Sequence	Relative.abundance
P15Sotu134	AATGAACGCTAGCGATAAGCTTAACACATGCAAGTTGAATGTTGTCGTACAACATGGCGTACGGGTGAGTAAGGCGTAAGAATCTACCAAAAAATTGTGGGTCAATCCTCAATATCTCGTGGACGAGTAAAGATATCTGGTATCGTTTTTTGATGAGCTTACGTAAGATTAGATAGTTGGTAAGGTAAAAGCTTACCAAGTCGATGATCTTTCATTGGTCTTAGCGGACGACCAATCACATCGGGACTGAGAGACGGCCCGAACTCTTGATGGAGGCAGCAGTGAGGAATCTTGGACACTGGGCGCAAGCCTGATCCAGCTATATCGCGTGGGTGACGAAGGTTATATTGATTGTAAAACCCTTTCATTGAAAAAAAACGGTACACCGTTTTTTGGAGA…	2.644773223
P15Sotu514	AATGAACGCGAGCGATAAGCTTAACACATGCAAGTTGAATGGTGTAGCACACCATAGCGTACGGGTGAGTAGTGCGTAAGAATCTACCAAAAAATTGAAGGTAAATCCTCAATATCTCGTGTACGAGTAAAGATATCTGTTATCGTTTTTTGATGAGCTTACGTAAGATTAGATAGTTGGTGGGGTAAAGGCTTACCAAGTCGATGATCTTTCATTGGTCTTAGCGGACGATCAATCACATCGGGACTGAGAGACGGCCCGAACTCTTCATGGAGGCAGCAGTGAGGAATCTTGGACACTGGGCGCAAGCCTGATCCAGCTCTATCGCGTGGGTGACGAAGGTTATATTGATCGTAAAACCCTTTCATTGAAAAGAAAAACAGTACACTGTTTTTCTGG…	0.1884065
P15Sotu2188	GGTGAACGCTTGTAGCATACTTTACACATGCTAGTCTAATGATTTTTTCATGGCGTACAGGTGAGTAATACATAAGAATTTGCCTCAGAATTCCGGGATATTCGTATTTGATTTTATCAAAGAGTGTTTTACATCGAGAATACCGAATTAAAAAAGGCTTACAGCCGTTTTGAGATAAGCTTATGCAGGATTAGGTTGTTGGTGAGGTAAAGGCTCACCAAGCCGAAGATCCTTAGTTGATCTGAGAGGATGATCAGCCACACTGGGACTGAGATAAGGCCCAGGCTTTTAGCCAGCAGTGAGGAATTTTGGACAATGGGCGAAAGCCTGATCCAGTAATGCTACGTGAATGATGATAAGCACAAAAGGTCTTTATACTCTTTGAGTTAAAGGTTGGCT…	0.035265583
P15Sotu1923	GATGAACGCTTGCAGTATACTTGACACATGCTAGTTGAATGTTGAAAAACATGGCGAACAGGTGAGTAATGTATAAGAATCTACCTTAAAGTTTGAAATAATCATATTTTTTTAAGAATGCTTTGCAGTGATAAATTCAAGAAAAGCAAAAAGCTGCTTTAAGATGAGCTTATATAGGATTAAGTTGTTGGTAAGGTAATGGCTTACCAAGCTGATGATCCTTAGCTGGTCTGAGAGGACGATCAGCCACACTGGGACTGAGATAAGGCCCAGGCTTTTAGCCAGCAGTGAGGAATTTTGGACAATGCGCGAAAGCGTGATCCAGTAATACTGCGTGAATGAGGAAAGCAAAAAAGGTTTGTAAGCTTTTAGTTTACAAGTCGGTTGTAAAATTCTTTC…	0.022507883
P15Sotu1894	GATGAACGCTTGCAGTATACCTGACACATGCTAGTCTAACGCTTTTAGCGTGGCGGATAGGTGAGTAATATACAAGAATCTACCTCTAAGTTTGGAATAATCATATTTTTTTAATAATGTTCTGCAGTGATAATTTCAACAAAGGCTAAATGCCGCTTTTAGATGAGCTTGTACAGTATTAGGTTGTTGGTAGGGTAAAAGCCTACCAAGCCTATGATTCTTAGCTGGTCTGAGAGGACGGTCAGCCACACTGGGACTGAGATAAGGCCCAGGCTTATAGCCAGCAGTGAGGAATTTTGGACAATGCGCGAAAGCGTGATCCAGTAATACTGCGTGAATGAGGAAAGCAAAAAAGGTTTTTGAGCTTTTAGTTTAAAAGCCGGCTGTAAAATTATTTCG…	0.016444337
P15Sotu2261	GATGAACGCTAGCAGCATACTTTATACATGCTAGTCGAATGGTTTAGTGCCATGGCGTACAGGTGAGTAATACACAAGAATCTGCCCTAAAATCTTGGGATAATCGTATTTTTTTAAGAATGTTCTGCAGCGAAAATACCAGATATTTATAAAGGTTAAATACCGTTTTAGGATGAGCTTGTGCAAGATTAGGTTGTTGGTAGGGTAAAGGCCTACCAAGCCGATGATCTTTAGCTGTTCTGAGAGGATGATCAGCCACACTGGGACTGAGATAAGGCCCAGGCTTTTTAGCCAGCAGTAGGGAATCTTGGACAATGGGCGAAAGCCTGATCCAGTAATGCTGCGTGAATGATGATAGGCATAAAAGATTTTTAAGAAATTATTAATCGGCCGTAAAAT…	0.007567305
P15Sotu407	GATGAATGCTGGCGGCGTGGATGAGGCATGCAAGTCGAATGAATTTAGATTCATGGCAGACGAGGTAGGAACACGTGGGTACGTACCCTAGAGTCAGGGATAACCCGGCGAAAGTCGGAATAATACTTGATGGTCCCTTCGGGGTAAAGATTTATCGCTCTAGGAACGGCCCGCGGGCTATCAGCTTGTTGGTACGGTAACGGCGTACCAAGGCTACGACGGCTAGGGGAGGTGAGAGCCTGACCCCCACCGATGGAACTGCGACACGGTCCATACTCCTACGGGAGGCTGCAGTCGAGAATCTTCCGCAATGGACGAAAGTCTGACGGAGCGACGCCGCGTGGTGGATGAAGCCCTTAGGGGCGTAAACACCTTTTATGAGGGAGGAATTTTATTGAC…	0.00475382
P15Sotu2534	GATTAACGTTGGCGGTGTGTCTAAGGCATGCAAGTCGAGCGATCGGCTCCGATTCGTCGGAGTACGGAGCGGCAAACGGGTGAGTAACACATTGGTAACCTGCCTCTAAGATGGAGATAACTTCAGGAAACTGAAGCTAATACCCAATAGTCATGGGGGGACATATGTCATTCCCATGTAAACCTCCGGGGCTTAGAGAGGGGCCTATGGCTTATCAGCTTGTTGGTAGGGTAAAAGCCTACCAAGGCGATGACGAGTAGCAGGCGTGAGAGCGTGACCTGCCTCACTGGGACTGAGACACGGCCCAGACTCCTACGGGAGGCTGCAGTCAAGAATATTCCACAATGCGCGAAAGCGTGATGGAGCGACACCGCGTGCAGGAAGACGCCCTTCGGGGTG…	0.004656803
P15Sotu2563	GATAAACGCTGGTAGTTTACATAACACATGCAAGTCAAATCACACTCATTTCAATTCGTTTCTCTTCGTGGATTATTTTCGAATTCATGTCGTGTTTGTGTATGGCGAACGGGTGGATAACACGTAAGGATTTATTTTTTGGAAAAGAATAATATCGAGAAATTGGTACTAAATCTTAATAAGCCTCTGAGGTGAAATGCTAGCGAAACTGCGCCAAAAAAGAAACTAACGACCGATTAGCTGATTGAAGTAATTAACATGACTCAAGGCGATTATCGGTAGCTGATCTGAGAGGATGATCAGTCACATTGGAACTGAGACACGGTCCAGACTTTTACGGAAGGCAGCAGTGGGGAATTTTCCGCAATGGACAAAGGTTTGACGGAGTAAAACTACATG…	0.004123211
P15Sotu3211	GATTAACGCTGGCGGTATGCATGACACATGCAAGTCGGACGGCGAGCTGTTATCGGGGGGAATAATGGTTTCGGAGTGGCGAACGGGTGCGTAATACGTAAGAATCTACCCTTAGGTCGGGGATACACTTGGAAACGAGGATTAAAAAACCATATACCGAGTGGAGAAACCGAAATAAAATTTCAGGTATCTAGGAATGAGCTTACGCCTGATTAGCTAGTTGGTGAAGTAATGGTTTACCAAGGCCATGATCAGTAGCTGGTTTGAGAGAACGGTCAGCCACATTGAGACTGAGATACGGCTCAGGCTCCTTTGGGAGGCAGCAGTGAGGAATTTTCCGCAATAAGCGAAAGCTTGACGGAGCAATATCGCGTGAGAGAAGAAGAACCAAGGTTTGTA…	0.004123211
P15Sotu3575	AAAGAACGCTAGCACGATACATTACACATGCAAGTGGAATGGCTAAAGTAAGAAAAGGCCATCACGTACGGGTGAGTAAAATTTCTAAACATACCCTTTAGACCGAAGGAATCTCGGATAAAAAGCTTTATTCTTTAATTGAAAAAAGAAAAAAGGTTGAAAAACGCTAGAGGATTGGTAGAAAAGGGGATTAGGTAGTTGGTAAGGTAAGGGCTTACCAAGCCAAAGATCCCTAGCGGGCCTGAGAGGGTGTCCCGCCACACTAGGACTGAGACAAGGCCTAGACTCAAAAGAGGCAGCAGTGGGGAATATTGGACAATGACTGAAAGGTTGATCCAGTGATCGTGCGTAGGTGAAGAAGGTCAGCGTACTGTAAAACCTCAAAGTTTTAGACTAAAA…	0.003250061
P15Sotu5219	GATGAACGCTTGCAGCATACTTTACACATGCTAGTCGAATGGTTAAAACCATGGCGTACAGGTGAGTAATACACAAGAATCTGCCCTAAAATCTTGGGATAATCATATTTTTTTAATAATGCTTTGCAGTGATAATACCGGATATATTGAAAGGCTAAATGCTGTTTTAGGATGAGCTTGTGCAAGATTAGGTAGTTGGTAGGGTAAAAGCCTACCAAGCCGATGATCTTTAGCTGTTCTGAGAGGATGATCAGCCACACTGGGACTGAGATAAGGCCCAGGCTTATAAGCCAGCAGTGAGGAATCTTGGACAATGAGCGAAAGCTTGATCCAGTAATGCTGCGTGAATGATGATAGGCACAAAAGATTTTTAAGAAATTAATAATCGGCTGTAAAATT…	0.003104536
P15Sotu4766	GATGAACGCTGAGGGTATACTTAACACATGCAAGTCGACTCTAATTAAGGAGTGGCGAACGGGTGAGTAACGCGTGGGGAGTCTAGCCTTAGGGCCTGATAAGACTTACCTCTGGGATAGGTTTAATACCTAATAGATTGAGTAGACGAAAGCAAGTGCTTTTTTGCATTGCGCCTGGAGAGGGGCCTGCGTCTGATTAGCTTGTTGGAAGGGTGATGGCCTTCCAAGGCCTTGATCAGTAGCCGGTTTGAGAGGATGATCGGCCACACTGGGATTGAGATACGGCCCAGACTCCACTTTGGAGGCAGCAGTGAGGAATTTTCCGCAATGAGCGTAAGCTTGACGGAGTGATACCCAGTGGGGGAAGAAGGACGGAGGTTCGTAAACTCCTTTTGTCAG…	0.00237691
P15Sotu4634	GACGAATCCTAGAATTCTACCTTATACATGTAAGTTTAATACATCATTCTATTTTTATATTTATTATCTTAATATTTGCATGAAGTATAGCGTACGGGTGAGTAATAATGTTGAATCTATCCTTTTGTTCGCGATAAAATGGCGAATAAAACCTTTTAAAGGTTGAAAGAAATATTGCAAAAGGAGGGGCAACATCGGGATTAGGTAGTTGGGGGGATAAAAGCTTCCCAAGCCAACGATCCCTAGTCGGTCTGAGAGGATGATCGGCCACACTGGGACTGAAACAAGGCCCAGGTTCTTAGGAGCCAGCAGTAGGGAATATTGGACAATCTACGAAAGTGGGATCCAGTAAGAATTCGTGAGGGAAGAAGATCTTTGATTGTAAACCTCTTTCACTAG…	0.002328402
P15Sotu4575	GGTGAACGCTAGCGGTCTGCATAACACATGCAAGTCAGACTTTCTTCTAATGGGAGAGAGTGGCGGACGGGTGAAGAGTGCGTAAGAATCTACTTTCGGGAGGAGAATAACGAAGGGAAACAATCGCTAATACTCTATGCGCTGAAAAGCAAAAGATCCGATGATGCCAGAAAATGGGCTTACGTCTGATTAGCTTATCAGAGGTGTAAGGGTCCTCTGAGGCAACGATCGGTAATTGATCTGAGAGGGTGACCAGTCACATTGGGACTGAGATACGGCCCAGACTCTTACGGGAGGCGGCAGTGAGGAATCTTTCGCAATGAGCGCAAGCTTGACGGAGCGAGATCGAGTGGTGGAAGAATGCTTTCGAGCTGTAAACACCTTTTTTCTAGGATGATC…	0.00208586
P15Sotu4688	GATGAACGCTTGCAGCATACTTTACACATGCTAGTTGGATGGTTTCGACCATGGCGTATAGGTGAGTAATACACAAGAATTTGCCCTAAAATCTTGGGATAATCATATTTAAAAGATTTATTTCTTTTAAAGAATGCTTTGCATTGATAATACTGGATAATAATAAAGGCATAATGCCGTTTTAGGATAAGCTTGTGCAAGATTAGGTTGTTGGTAGAGTAAAAGCCTACCAAGCCGATGATCTTTAGCTGTTCTGAGAGGATGATCAGCCACACTGGGACTGAGATAAGGCCCAGGCTTTTTAGCCAGCAGTGAGGAATCTTGGACAATGAGCGAAAGCTTGATCCAGTAATGCTGCGTGAATGATGATAGGCACAAAAGATTTTTAATTTATTATTA…	0.001746301
P15Sotu5264	GATGAACGCTTGCAGTATACTTTACACATGTTAGTCGAATGCTTTAAAAAGCATGGCGAACGGGTGAGTAATACATAAGAATCTGCTTCATAGTTTTGGGATAATTGTATTAAGAAATTAAGAATGCTTTGCAGCAAAAATACCAGATATATCGAAAGGCATAAAGCCGCTATGAAATGAGCTTATGCAGGATTAGGTAGTTGGTGCAGTAAAGGTGCACCAAGCCGATGATCCTTAGCTGTTCTGAGAGGATGATCAGCCACACTGGGACTGAGATAAGGCCCAGGCTTTTTAGCCAGCAGTGAGGAATCTTGGACAATGAGCGAAAGCTTGATCCAGTAATACTGCGTGAATGAAGACGGCAAAAAAGACTTTTAAGATGTTTGCATTTTTTAGGTC…	0.001697793
P15Sotu5564	GATGAACGCTAATAATATGCTTTACACATGCAAGTTGAACTACAATAAATGTAGTAGCGAACGGGTGAGTACAAAACAGTATTATTACCTTTTAGTGCATAATAAATGTTATCGATGTTTATCGAAAAAATAATAATGCATAACTATATATTATTTATATAAAAGATATCTACAAGCTATCTGCTAAAAGATATAGCTGTTCAAGATTAGGTAGTTGATTCTAGTTACGGTTGAGTCAAGCCTGCGATCTTTAGTTGATCTTAAAGGATGATCAACCACACTGGAACTGAAACAAGGACCAGGCTAAATTGTTAGCCAGCAGTGAGGAATATTGGACAATGAACGAAAGTTTGATCCAGCAATATTATGTGAATGATGACGGCTATTTAGCTGTAAAAT…	0.001600776
P15Sotu5905	GATAAACGCTAGCGATAAGCCTAATACATGCAAGTCGAGGGGTAATTTAAATTTTTTAAAACGACCGGCAAACGGGTGAGTAACGCGTATATAATCTACCTTGTACTGAGGGATAGCTTCTGGAAACGGAAATTAATACCTCATAGTATTTTATTTACAAAAGTTTATTAAATTAAAGCTCAGGCGGTACAAGATGAGTATGCGTCCCATTAGCTTGTTGGTGTGGTAATGGCGCACCAAGGTTACGATGGGTAGGGGTTCTGAGAGGAAGATCCCCCACATTGGCACTGAGACACGGGCCAAACTTCTACGGAAGGCAGCAGTAGGGAATATTGGTCAATGGGCGAAAGCCTGAACCAGCTATATCGCGTGTAGGATGAAAGCCTTAAGGGTTGTAAA…	0.001552268
P15Sotu4903	GATGAACGCTTGCAACATACTTTACACATGCTAGTCGAATGTTTTAGAACATGGCGTACAGGTGAGTAATACATAAGAATTTGCCCTAAAATCTCGGGATAAATCATACTAAAATTTTTAGGAATGTTCTGCAGTGATAATACCGGATAGTTATAAAAGGCTTAATGCTGTTTTAGGATTTGCTTATGAAGGATTAGGTAGTTGGTGTGGTAAAAGCGCACCAAGCCGAAGATCCTTAGCTGGTCTGAGAGGATGATCAGCCACACTGGGACTGAGATAAGGCCCAGGCTATTTAGCCAGCAGTGAGGAATTTTGGACAATGGACGAAAGTCTGATCCAGTAATGTTGCGTGAATGATGATAGGCACAAAAGATTTTTAATTTTATTAGAAATCGGCTG…	0.001503759
P15Sotu4086	GATGAACGCTAGCAGCATACTTTATACATGCTAGTCGAATGTCTTAATAGACATGGCGTACAGGTGAGTAATACACAAGAATTTACCTTAAAGTCTTGGGATAATCATATTTAAATTTTATATTTAAAGAATGTTATGCAGTGAAAATACCGGATATTTAATAAAGGTATTAATACCGCTTTAAGATAAGCTTGTGCAGGATTAGGTTGTTGGTAGGATAAAAGCCTACCTAGCCGATGATCCTTAGCTGGTCTGAGAGGATAGTCAGCCACACTGGGACTGAGATAAGGCCCAGGCTTATAAGCCAGCAGTAGGGAATCTTGGACAATGGGCGAAAGCCTGATCCAGTAATGCTGTGTGAACGAAGAAAGCACAAAAGATTTTAAGCATTTATTTGTT…	0.001406743
P15Sotu4400	GGTGAACGCTAATAGTATGCTTTACACATGCGAGTTTTACTAAATGATTTTTAGTAGCGGACGGGTGAGGAATGACGTAGAATGCTGCCTTCTAATTTAGGATAAAACGTATCGATTTTATTGAGAAACATAATCGAGAAACAGTTAATACTATTTGATTTAAAAGGGTAATTAAAAATAACCCGTTAGAAGATGCGTGTGCGTAAGATTAGGTAGTTGGATTTGGTAACGGCATATCCAAGCCTGCGATCTTTAGTTGGTCTGAGAGGACGGTCAACCACACTGGAACTGAGACAAGGTCCAGGCTAGTTTCTAGCCAGCAGTGAGGAATATTGGACAATGAACGAAAGTTTGATCCAGCAATACTATGTGAATGATGACGGCTATTTGGTTGTAAAG…	0.001309726
P15Sotu5978	AGTGAATGCTTGCGATATGCTTTACACATGCGAGTTGGATGGTATCTTCGTGTTGAGGTTTTAATCTTTATGATAAGATGCCATGACGAACGGGTGAGGAAAGTATTAGCTATCCATAAAGTTAGACTAGTTAAGAGAGGTATAAATATTGAATTATAACGTATTCGAATACTAGATTAAAAAAGGATCTTTGTGATCGCTGCTTTAAGGGGCTTTTATTAAGATTAGGTAGTTGGTGAGGTCAGAGCTCACCAAGCCGACGATCTTTAGCTGGTTTGAGAGAATGATCAGCCACATCGGGACTGAAACACGGCCCGAACTCCAGAGAGGAGGCTGCAGTGAGGAATATTGGACAATGCACTAGGAGTGTGATCCAGCAATATCGCGTGAGGGATGAAG…	0.000970167
P15Sotu6312	GATTAACGCTGGCGGTATGCATGACACATGCAAGTCGAACGGCGAGAATTTATTGCGGATAATAAATTTTTGGAGTGGCGAACGGGTGCGTAAAACGTAAGAATCTACACTTAGGTCGGGGATAGCACTTGGAAACGAGTATTAAAAAACCATATGCCGAAAGGGTAAACCAACGAAGATGGTACCTAGGAATGAGCTTACGCCTGATTAGCTAGTTGGTGAAATAACGGTTTACCAAGGCCATGATCAGTAGCTGGTTTGAGAGAACGGTCAGCCACATTGAGACTGAGATACGGCTCAGGCTCCTTTGGGAGGCAGCAGTGAGGAATTTTCCGCAATGAGCGAAAGCTTGACGGAGCAATATCGCGTGAGAGAAGAAGAACCAAGGTTCGTAAATCT…	0.000873151
P15Sotu4719	AGTGAACGCTAGAAGTATGCTTTACACATGCAAGTCGAACGAAATTATTTCGTGGCGAACGGGTGAGTAATATATAAGATTTTGCCTTTTAGTTCGGGATAAAACGTATTGGGAACCAACACGGTCTCTAAGTAAAATAACGTTAATACCGTATATTGACAAAGGTTATTTCAAAATAATCGCTGAAAGATAAACTTATAGAGGATTAGGTAGTTGGTAGCGTTAACAGAACTGCCAAGCCTTCGATCCTTAGTTGGTCTGAGAGGATGATCAACCACACTGGAACTGAGAAAGGTCCAGGCTATTTTATTGGCCAGCAGTGAGGAATCTTGAACAATGAACGAAAGTTTGATTCAGCAATACTACTTGAATGATTGACGGCTGTTTTTGGTTGTAAAG…	0.000776134
P15Sotu6809	GATGAACGCTGGGGGTATACCTAACACATGCAAGTCGATTAACCTGTAATATTATTATTTATTATTGCGGGAATGGCGAACGGGTGAGTAACACGTGAAGCGATGTACCCCTTGGATAGGTTAAATACCTAATATGCCTGGCGGCGAAAGGCAATCTTAATTGGTTGCGTCAAGGGAGAAGCATGCGTCTGATTAGCTAGTTGGTACGGTAGTTGCGTACCAAGGCCTTGATCGGTAGCCGGTTTGAGAGGATGATCGGCCACACTGGGATTGAGATACGGCCCAGACTCCTATTTGGAGGCAGCAGTGAGGAATCTTCCGCAATGAGCGCAAGCTTGACGGAGTGATACCCAGTGGGGGAAGAAGGACGAAGGTTCGTAAACTCCTTTTATCAGTGAC…	0.000776134
P15Sotu6056	GATGAACGCTGGTAGTTTGCTTAACACATGCAAGTCAATCGATACTTAAAATTAGGTAGAGTGGCGGACGGGTGAGTAACGCGTGAATACCTACCTTTTAGATAGGAATAGTAATGGGAAACCATTAGTAAAGCCTTATATTCCAAATGGTAAAATGTTGAAAAATGCTAAAAAATGGATTTGCGTTGGATTAGTTTGTTGGGAAGATAATACCTTCTCAAGACGATGATCAATAACTGGTCTTAGAGGATGATCAGTCACACTGGAATTGAGATACGGTTCAGACTCCTATGGGAGGCAGCAGTGAGGAATTTTCCGCAATGAGCGAAAGCTTGACGGAGCAAGACTATGTGGTAGAAGAAGGCCTATGGGTTGTAAATACCTTTTTTCCAAGAAGAA…	0.000630609
P15Sotu8597	AATAAACGCTGGTAGCTTACTTGACACATGCAAGTCGAACGATACATTTAAATGATTTTTCTATAAAGTGGCGGACGGGTGAAAAATACGTGAGAACTAACTTTAAGGAGTAGAATAACGACGGGAAACGGTCGATAAAGCTGCATAGAACTTTTGAGATTTAAAAAAATATTTTTTTAATGCCTTAGGACGGGCTTGCGTCTAATTAGCTGAAGAATTAAATAAGAGTTATTCAAAGCGATGATTAGTAGTTGGTCTGAGAGGATGGACAACCACATTGGGATTAAGAAACGGCCCAGACTCTTACGGGAGGCTGCAGTGAGGAATTTTCCGCAATGGACGAAAGTCTGACGGAGTGAAGTTACGTGGTGGACGACGGCTTAAGGGTTGTAAACGCCT…	0.0005821
P15Sotu6484	GATGAACGCTTGCAGTATACTTTACACATGCTAGTTGAATGGTTAATACCATAGCGCACAGGTGAGTAATACATAAGAATTTGCCCCAAAATCTTAGAATAATCATATTTAAAACTTTTTTTTAAAAAAAAGTTTTAAAGAGCGTTTTGCGTTGATAATACTGGATATAAAAAAGGTTTAATACCGTTTTGGGATAAGCTTATGCAAGATTAGGTTGTTGGTAGAGTAAAAGTTTACCAAGCCGATGATCTTTAGCTGTTCTGAGAGGATGATCAGCCACACTGGGACTGAGATAAGGCCCAGGCTTATAAGCCAGCAGTGAGGAATTTTGGACAATGAGCGAAAGCTTGATCCAGTAATGCTGCGTGAATGATGATAGGCACAAAAGATTTTTAAGAA…	0.000485084
P15Sotu5639	GATTAACGCTGGCGGTATGCATGACACATGCAAGTTGAACGGTGGGGTTCGTTGAGGATAACGAGTTCCAGAGTAGCGAACGGGTGCGTAATACGTAAGAATCTACACTTAGCTCGAGAATAGCACTTGGAAACGAGTATTAAAACTCCATACACCTAAAAGGGAAACCGCCTCGTAGTGGTGGCTAGGAATGAGCTTACGCCTGATTAGCTAGTTGGTGGATTAAAAGTTTACCAAGGCCATGATCAGTAGCTGGTTTGAGAGAACGGTCAGCCACATTGAGACTGAGATACGGCTCAGGCTCCTTTGGGAGGCAGCAGTGAGGAATTTTCCGCAATGAGCGAAAGCTTGACGGAGCAATACCGCGTGAGAGAAGAAGAACTAAGGTTTGTAAATCTC…	0.000388067
P15Sotu7670	GATGAACGCTGGGGGTATACCTAACACATGCAAGTCGATTAACCTACATTATTATTATTTATTATTGTGGAAATGGCGAACGGGTGAGTAACACGTGTAAGCAATGTACCCCTTGGATAGGTTAAATACCTAATATGGGCCGGGAGGTGAAAGGCAACTTTAATTGGTTGCGTCAAGGGAGAAGCATGCGTCTGATTAGCTAGTTGGTACGGTAGCTGCGTACCAAGGCCTTGATCGGTAGCCGGTTTGAGAGGATGATCGGCCACACTGGGATTGAGATACGGCCCAGACTCCTATTTGGAGGCAGCAGTGAGGAATCTTCCGCAATGAGCGCAAGCTTGACGGAGTGATACCCAGTGGGGGAAGAAGGACGAAGGTTCGTAAACTCCTTTTATCAGT…	0.000388067
P15Sotu8438	AGTAAACGCTGGTGGCGTGTTTTAGACATGCAAGTTGAACGTCCTTTTACGAGGGAGTAGCGTACGGGTGAGTAAAGCTAAGCAGAAACCTACCTCCTTGTGGGGAATAACAGATAAACATAACTCGTTGGGGTTTTGTTTGTCCGGAATACCGCATATTAACAAAGATTTATCGCGGGGAGATGGTGCTTGGTCGGATTAGATAGTTGGTAGAGGTAACGGCCTACCAAGTCAATGATCCGTAGCCGGTCTTAACGGACGTACGGCCACATCGGGACTGAGACACGGCCCGAGTTCCTTTTGGAAGCTGCAGTCAAGAATCTTGGACAATGCACGAAAGTGTGATCCAGCGACGCCACGTGGGTGAAGATTGCCAATAGGTTGTAAAGCCCTTTCACT…	0.000388067
P15Sotu7910	GATGAACGCTGGTAGTTTGCTTAACACATGCAAGTCAATCGATACTTAAATTAAGTATAGTGGCGGACGGGTGAGTAACGCGTGAATACCTACCTTTTAGATAGGAATAGTATTGGGAAACCATTAGTAAAGCCTTATATTCCAAATGGTAAAATGTTGAAAAACGCTAAAAAATGGATTTGCGTTGGATTAGTTTGTTGGGGAGATAGTGTCTTCTCAAGACGATGATCGATAACTGGTCTTAGAGGATGATCAGTCACACTGGAATTGAGATACGGTTCAGACTCCTATGGGAGGCAGCAGTGAGGAATTTTCCGCAATGAGCGAAAGCTTGACGGAGCAAGACTATGTGGTGGATGAAGGCCTATGGGTTGTAAACACCTTTTTTCCAAGAAGAAA…	0.000339559
P15Sotu2917	AATGAACGCTAGCGATAGGCTTCACACATGCAAGTTGAATGCCGTTAAGGCATGGCGCACGGGTGAGTAAAACGTAAGTATCTACCAAAGGGTTATGGGGGAATCCCTTATATCTCGAGAATGGGTAAAGATATATATCTATATATATAAATCGCCTTTTGATGAGCTTACGGAAGATTAGATAGTTGGTGAGGTAATAGCTCCCCAAATCGATGATCTTTAACCGGTCTAAGCGGATGATCGGTCACATCGGGACTGAGAACGGCCCGAACCTCGTATGGGGGCAGCAGTAAGGAATCTTGGACAATGGGCGAAAGCCTGATCCAGCCATATCGCGTGGGGGACGAAGGTCATATTGATCGTAAACCCCTTTCATCGATGACCTTTATAGGTTTATGG…	0.00029105
P15Sotu5856	GATTAACGTTGGCGGTGTGTCTAAGGCATGCAAGTCGAGCGACGTACCCAACTTCGGTTGGATTACGAGCGGCAAACGGGTGAGTAACACATTGGTAACCCACCTCTAAGACGGGGACAACCTCGAGAAATCGTGGCTAATACCCGATAGTCATGGGAAGACATATGTCATTCCATGTAAACCTCCGGGGCTTAGAGAGGGGCCTATGGCTTATCAGCTTGTTGGTAGGGTAAAAGCCTACCAAGGCTATGACGAGTAGCAGGCGTGAGAGCGTGACCTGCCTCACTGGGACTGAGACACGGCCCAGACTCCTACGGGAGGCTGCAGTCAAGAATATTCCACAATGCGCGAAAGCGTGATGGAGCGACACCGCGTGCAGGAAGACGCCCTTCGGGGTGT…	0.00029105
P15Sotu7637	GATGAACGCTGGCGACGTGGATAAGGCATGCAAGTCGAACGAGGCCTAGAGCCGAGTGGCAGACGAGGTAGTAACACGTAGGAACTCGCCCTCAAGTCAGGAATAACTATGGGAAACCATAGCTAATACTTGATAGTCCCTTCGGGGTAAAGCTTTTGCGCTTGAGGAGAGGCCTGCGGAGTATCAGCTTGTTGGTAAGGTAATGGCTTACCAAGGCTATGACGCTTAGGGGAGGTGAGAGCCTGACCCCCACCGATGGTACTGAGACACGGACCATACACCTACGGGTGGCCGCAGTCGAGAATCTTCCGCAATGGACGAAAGTCTGACGGAGCGACGTCGCGTGATCGATGAAGTCTTTAGGGATGTAAAGGTCTTTTATAAGGGAGGAAATTATTG…	0.00029105
P15Sotu8022	GGTGAACGCTGGCGGCGTGGATGAGGCATGCAAGTCGAATGGGTTTAGACCCATGGCAGACGAGGTAGGAACACGTAGGTACATACCGAGAAGTCAGGGATAACCTGGAGAAATCCAGAATAATACTTGATAGTCCCTTCGGGGTAAAGATTTATCGCTTCTTGAATGGCCTGCGGTCTATCAGCTTGATGGTAAGGTAACGGCTTACCATGGCTACGACGGATAGGGGAGGTGAGAGCCTGACCCCCACCGATGGAACTGCGACACGGTCCATACTCCTACGGGAGGCCGCAGTCGAGAATCTTCCGCAATGGACGAAAGTCTGACGGAGCGACGCCGCGTGGTGGATGAAGTCCTTAGGGACGTAAACACCTTTTATGAGTGAAGAAGTTTATTGAC…	0.00029105
P15Sotu7557	GATGAACGCTGGTAGTTTGCTTAACACATGCAAGTCAATCGACACTTATTTTAAGTAGAGTGGCGGACGGGTGAGTAACGCGTAAAGACCTGCCTTTTAGAGAGGAATAGTTATGGGAAACCATTAGTAAAGCCTCATATTCCAAACGGTAAAATGTTGAAAAACGCTAAAAGATGGATTTGCGTTGGATTAGTTTGTTGGAGAGATAATGCCTTTTCAAGACGATGATCGATAACTGGTCTTAGAGGATGATCAGTCACACTGGAATTGAGATACGGTTCAGACTCCTATGGGAGGCAGCAGTGAGGAATTTTCCGCAATGAGCGAAAGCTTGACGGAGCAAGACTATGTGGTAGAAGAAGGCCTATGGGTTGTAAATATCTTTTTTCCAAGAAGAAA…	0.000242542
P15Sotu8704	GATGAACGCTAGTGGTCTGCATAACACATGCAAGTCAAATTTTTTCTAGGAAGAGAAAGTGGCAGACGGGTGCGAAGTGCGTAAGAATCTACCTTCGGGAGGAGAATAACGAAGGGAAACAATCGCTAATACTCTATACGCTGAAAAGCCAAAGATTCAATGATGCCAGAAAATGAGCTTACGTCTGATTAGCTTGTCAGAGATGTAATAGTCCTCTGAGGCAACGATCAGTAATTGATCTGAGAGGGTGACCAGTCACATTGGGACTGAGATACGGCCCAGACTTTTACGGGAGGCGGCAGTGAGGAATCTTTCGCAATGAGCGCAAGCTTGACGGAGCGAGACCAAGTGGTGGAAGATTGCTTTCGAGCCTTAAACACCTTTTTCCTAAGACGACTT…	0.000242542
P15Sotu8773	GATAAACGCTGGTAGCTTACTTGACACATGCAAGTCGAATGATACATTTAAATGATTTTTCTATAAAGTGGCGGACGGGTGCAAAATACGTGAGAACTAACCTTAAGGAGTAGAATAATGACGGGAAACGGTCGATAAAGCTACATAGAACTTTTGAGATGTAAAAAAACATTTACAATGCCTTAGAACGGACTTGCGTCTAATTAGCTGAAGAATTAAATTAGAGTTATTCAAAGCGATGATTAGTAGTTGGTCTGAGAGGATGAACAACCACATTGGGATTAAGAAACGGTCCAGACTCTTACGGGAGGCTGCAGTGAGGAATTTTCCGCAATGGACGAAAGTCTGACGGAGTGAAGTTACGTGGTGGACGACGGCTTACGGGTTGTAAACGCCTTT…	0.000242542
P15Sotu6240	GATAAACGCTAGCGATCTGCCTAACACATGCAAGTCGACGGATTCTATTTTTTTTAGGAAACGTGGCGGACGGGTGAGTAGTGCGTGAGGGTCTGTCTTCGGGAGAAGAATAACGTCTGGGAAACTATCGATAAAGCTTCATACGCCCTAGGGTAAATGGTCTAAATTCGTGATGCCAGGAGGGGATTTCGCGTCTGATTAGTTTTTTGGGGTTACTAATAAGACCAAGGCGATGATCGGTAGCTGGTCTAAGAGGGCATTCAGCCACACTGGGACTGAGACACGGCCCAGACTCTTACGAGAGGCAGCAGTGAGGAATTTTCCGCAATGAGCGGAAGCTTGACGGAGCGAGATCGCGTGGCGGAAGACGGTCTGTGGGCTGTAAACGCCTTTTTTCTA…	0.000194033
P15Sotu3365	GGTGAACGTTGGCGGTGCGTCTAATACATGCAAGTCGAGCGCCCTGCACTTTGCTGGTAAAGTAATTTATCATCAGTGTGCAGGGAGCGGCGGACGGCTGAGTAACACGTTAGTAACTACCCCCTACTCAGGGATAACCATTGGAAACGATGGCTAATACCGGATGGTCCCGAAAGGGTAAAGATTTTTCGGTAGGGGAGGTGCTTGCGGCCTATCAGCTTGTTGGTAAGGTAACTGCTTACCAAGGCTATGACGGGTAACTGGTCTGAGAGGATGATCAGTCAGAGGGAAACTGAGACACGGTTCCCACTCCTACGGGAGGCAGCAGTAAAGAATCTTCCACAATGGACGAAAGTCTGATGGAGCGACACCGCGTGCAGGATGACGGCCTTCGGGTTG…	0.000145525
P15Sotu8244	GATGAACGCTAGTCGTCTGCTTAACACATGCAAGTCAAACGTTTTTAAACTTAATTTTAGAAAAGTGGCGCACGGGTGAGTAACGCGTAAAGACCTCCTTCTCAGAAGGGTATAGCGGTAGGAAACTATCGGTAAAACCCTATATGCTGTGAAGTAAAATATTGAAAAATGCTGAGAGACGGATTTGCGTTGGATTAGTTTGTTGTTAAGATAACGTCTTAACAAGACGATGATCGATAACTGGTCTTAGAGGATGGTCAGTCACACTGGAACTGAGACACGGTCCAGACTCCTATGGGAGGCAGCAGTGAGGAATTTTCCGCAATGGGCGAAAGCTTGACGGAGCAAGACGATGTGGTGGAGGACGGCCTATGGGTTGTAAACACCTTTTATCCAAAA…	0.000145525
P15Sotu9088	GATGAACGCTGGCGGCCTGCTTGACACATGCAAGTTGAACGATTCTTAAAATCCGTATTGTAGCAGACGGGTGAGTAAAACGTAGGTATCTACCTCTCAGAGAAGTATAATTATAAGAAACTGTTACTAAGACTTCATAATCCGATAGGTAAAATGTTTGTTTTGGATACTGGGAGAAGAGCCTACGCCTGATTAGCTTGTTGAAGTGGTAATGACTAGTTCATGGCGATTATCAGTAGCTGGTCTAAAAGGATGAATAGCCACACTGGGACTGAGATACGGCCCAGACTCTTATGGGAGGCAGCAGTGAGGAATTTTCCGCAATGGATGGAAGTCTGACGGAACGAGGCCTCGTGGCGGAAGACGGCCTATGGGTTGTAAACGCCTTTTCTCTTAGAA…	0.000145525
P15Sotu2012	GGTGAACGCTGGCGGCATGTTTAAGGCATGCAAGTTGAATGTTACTTTTAGTAACATGGCAAACGGGAGAGTAACACATTGGTAATCTACCTCTATCTTAGGGATAATCCAGAGAAATTTGGGATAATACCTAATAGTCATAAGTAATATAAATTATCTTATGTAAAGTTCCGGCGGATAGAGAGGAGCCTATGGCCCATCAGCTTGTTGGTAAGGTAAAAGCTTACCAAGGCGATGACGGGTATCGGGTGTGAGAGCATGGCCCGACTCACTGGGACTGAGACACTGCCCAGACTCCTACGGGAGGCTGCAGTCAAGAATCTTCCTCAATGGACGAAAGTCTGAAGGAGCAATGCCGCGTGGTAGATGAAGCTCTTCGGAGTGTAAATACCTTTTATC…	9.70E-05
P15Sotu2420	GATTAACGTTGGCGGTAGGCCTAATACATGCAAGTCGTGCGAGGAGTTTACTCCTAGCGGCGAACGGGTGAGTAATGTATGTCTAACGTGCCCTAGAGAGGGGGATAACTGTGAGAAATTATAGCTAATACCCCATATCATCAAAGAAGGCATCTTCTTTGGTTTAAAGTAGCGTTTGCTGCACTCTAGGATCGGGACATATCGTATTAGCTAGATGGTGAGGTAATGGCTCACCATGGCAATGATGCGTATCCGGGTTGAGAGACTGAACGGACACACTGGAACTGAGACACGGTCCAGACTCCTACGGGAGGCAGCAGTAGGGAATCTTCCACAATGGGCGAAAGCCTGATGGAGCCATACCGCGTGTGGGATGACAGCAGTTATGTTGTAAACCAC…	9.70E-05
P15Sotu3429	GGTGAACGCTGGCGGCATGTTTAAGGCATGCAAGTTGAATGTTACTTTTAGTAACATGGCAAACGGGAGAGTAACACATTGGTAATCTACCTTTATCTTGGGTATAATTCAGAGAAATTTGAAATAATCCCCAATAGTCATAAGTAATATAAATTATCTTATGTAAAGTTTCGGCGGATAGAGAGGAGCCTATGGCCCATCAGTTAGTTGGTAGGGTAAAAGCCTACCAAGGCTATGACGGGTATCGGGTGTGAGAGCATGATCCGACTCACTGGGACTGAGACACTGCCCAGACTCCTACGGGAGGCTGCAGTCAAGAATCTTCCTCAATGGACGAAAGTCTGAAGGAGCAATGCCGCGTGGTAGATGAAGCTCTTAGGAGTGTAAATACCTTTTATC…	9.70E-05
P15Sotu7596	AATGAACGTTGGATGAATGCCTAATACATGCAAGTAAAAGAGCCTTAAAATTGTTTTGAATTACTTCGGTAGTGAAATTTAGCTTTAAGGATCTTTGCGAACGGGTGAGTAATATTCGAGAATTTGCCTTTTGGATTGGGATAACCGTTGGAAACGACGGATAATACCTTGTAATTACTGAGAAGTGAAAGCCTCACGGCGCCAAAAGAGAAGCTTGAATCTGATTAGCTAATTCGTAAGGTAAAAGCTTACGGAGGCTACGATCAGTAGTTGGTTTGAGAGGACGATCAACCACATTGGGACTGAGACACGGCCCAAACACCTACGGGTGGCTGCAGTAAGGAATTTTCCACAATGGACGAAAGTCTGATGGAGCAATTCATCGTGAAGGATTGAAGG…	9.70E-05
P15Sotu8409	GATTAACGCTAATAACATGCTTTACACATGCAAGTCCTACGCTATTAATAAGCGTGGCGTACGGGTGAGTAATCTCACAAGTCACTTTATACTTTACAGATAGGAATAATACTGCACATGTTTTATACTTAAAACTTTGTATAACCGGTAAATACCTTCAAAGAAATAAAATTCGCTGTAAAATTAACTTGTGAAAGATTAGGTAGTTGGTGGTAACACATCAAGCCTTCGATCTTTAGTTGGTCTGCGAGGACGATCAACCACACTGGAACTGAAATATGGTCCAGGCCGTATATGGCCAGCAGTGAGGAATATTGGACAATGAACGAAAGTTTGATCCAGCAATGTTATATGATTGATGACGGCTTTTCAAAGTTGTAAAACTCTGTCACCTAAAAG…	9.70E-05
P15Sotu9278	AATGAACGCTATTAGTATGCTTTACACATGCGAGTTTAACCTTATTCAATTGAATAATGTAGCGAACGGGTGAGTAGTACGTAGAAAAGTTACCATCTAATAAAGTATAAAACAGATATCATGGCATAATAATAATGTAATGTTTACTTTCATGTTAATACTTACTAAAAAATTTTTAATTGTTAGGTGATACATCTGCGCAAGATTAGGTATTTGATTAAGGTTAAAAACTAATCAAGCCTTCGATCTTTAGTTGGTTTTAGAGGACGACCAACCACACTGGAACTGAGACAAGGTCCAGGCTAAATTTTTGGCCAGCAGTGAGGAATATTGGACAATGAACGAAAGTTTGATCCAGCAATACTAAATGAATGAAGACGGCTTATTAGTTGTAAAATT…	9.70E-05
P15Sotu8598	AATAAACGCTGGCAATCTGCTTTACACATGCAAGTTACACAACAAAATATTATTAAATAAAAATATTTTTCGAGGAAAGTGGCGAACTGGTGAGGAACACGTAAGAATCTGTTTTTAGGAATGGGATAACAATAGGAAACTAATGCTAAAACTCTATAATCTTAATTGAAAAAACCATAATTTTTGGTGCCTAAAGAAGAGCATGCGTCTGATTAGCTAATTGAATTAATAAATAAAAACAAGGCAAAAATCAGTAGCTGGTTCGAGAGGATGATCAGCCACATTGGGACTGAGATACAGCCCAGACTCCTACGGGAGGCAGCAGTGAGGAATTTTTCGCAATGGACAAAAATGTCTGACGGAGCAAGATTGTGTGGTGAAATAAGGCTTGCGGGTTGT…	4.85E-05
